# Supplementary material for: Site- and structure-specific characterization of glycoproteins of H11: potent vaccine candidates against parasitic worm Haemonchus
Source: Front Immunol. 2026 Jan 5;16:1669536. doi: 10.3389/fimmu.2025.1669536 (PMC12813067; doi:10.3389/fimmu.2025.1669536)
Supplement: Supplementary file 1 [file Table1.xlsx]

## Sheet: 2021_12_8_chong
Engine	Spectrum index	RT/min	Precursor m/z	Precursor z	Peptide	Modifications	Gly-composition	Gly-struct	Glycosites	Proteins	Precursor deviation(ppm)	Peptide ion ratio	Glycan MPs
GPSeeker	14828	66.53	814.014	3	KLFDDEVMNK	N9GlcNAc	N2H4F1S0	01Y(61F)41Y41M(31M)61M61M[(N(F)(N(H(H(H))(H))))]	780;780;780;780	C5HLA5;Q10737;Q5PY96;Q86G73	-5.75	44.4	32
GPSeeker	15315	67.85	759.996	3	KLFDDEVMNK	N9GlcNAc	N2H3F1S0	01Y(61F)41Y41M(31M)61M[(N(F)(N(H(H)(H))))]	780;780;780;780	C5HLA5;Q10737;Q5PY96;Q86G73	-6.27	27.8	19
GPSeeker	15535	68.54	819.345	3	KLFDDEVMNK	N9GlcNAc	N2H5F0S0	01Y41Y41M(31M)61M(31M)61M[(N(N(H(H(H)(H))(H))))]	780;780;780;780	C5HLA5;Q10737;Q5PY96;Q86G73	-6.57	50	29
pGlyco	15777	69.31	759.666	3	KLFDDEVMNK	N9GlcNAc	N2H3F1F0S0	01Y41Y(31F41L)41M31M[(N(N(H(H))(F(H))))]	780;780;780;780	C5HLA5;Q10737;Q5PY96;Q86G73	0.37	44.4	11
pGlyco	15824	69.47	1094.8	3	ALDRNSSFVR	N5GlcNAc	N5H5F2F0S0	01Y(61F41L)41Y41M(31M21Y(31F41L)41V)61M21Y[(N(F(H))(N(H(H(N))(H(N(N)(F(H)))))))]	857;663;860;888;854;858;864;814;832;864;858;858;858;864;859	A0A126UAR8;A0A126UAS8;A0A126UB22;A0A140EQJ7;A0A7I4YX32;A0A7I4YXA3;A0A7I4YXT9;A0A7I4YY21;A0A7I4YY48;A0A7T7FPG8;Q10737;Q5PY96;Q86G73;Q9U5P6;V5K5H8	0.19	44.4	37
GPSeeker	16403	71.49	794.684	3	ALDRNSSFVR	N5GlcNAc	N2H5F0S0	01Y41Y41M(31M)61M(31M)61M[(N(N(H(H(H)(H))(H))))]	857;663;860;888;854;858;864;814;832;864;858;858;858;864;859	A0A126UAR8;A0A126UAS8;A0A126UB22;A0A140EQJ7;A0A7I4YX32;A0A7I4YXA3;A0A7I4YXT9;A0A7I4YY21;A0A7I4YY48;A0A7T7FPG8;Q10737;Q5PY96;Q86G73;Q9U5P6;V5K5H8	-0.38	66.7	29
GPSeeker	16454	71.66	740.666	3	ALDRNSSFVR	N5GlcNAc	N2H4F0S0	01Y41Y41M(31M)61M61M[(N(N(H(H(H))(H))))]	857;663;860;888;854;858;864;814;832;864;858;858;858;864;859	A0A126UAR8;A0A126UAS8;A0A126UB22;A0A140EQJ7;A0A7I4YX32;A0A7I4YXA3;A0A7I4YXT9;A0A7I4YY21;A0A7I4YY48;A0A7T7FPG8;Q10737;Q5PY96;Q86G73;Q9U5P6;V5K5H8	-1.35	77.8	28
pGlyco	16464	71.7	1459.13	2	ALDRNSSFVR	N5GlcNAc	N4H4F2F0S0	01Y(61F41L)41Y(61F)41M(31M21Y41V)61M[(N(F(H))(N(F)(H(H)(H(N(N))))))]	857;663;860;888;854;858;864;814;832;864;858;858;858;864;859	A0A126UAR8;A0A126UAS8;A0A126UB22;A0A140EQJ7;A0A7I4YX32;A0A7I4YXA3;A0A7I4YXT9;A0A7I4YY21;A0A7I4YY48;A0A7T7FPG8;Q10737;Q5PY96;Q86G73;Q9U5P6;V5K5H8	-0.09	61.1	41
pGlyco	16592	72.14	947.942	2	ALDRNSSFVR	N5GlcNAc	N2H2F0S0	01Y41Y41M31M[(N(N(H(H))))]	857;663;860;888;854;858;864;814;832;864;858;858;858;864;859	A0A126UAR8;A0A126UAS8;A0A126UB22;A0A140EQJ7;A0A7I4YX32;A0A7I4YXA3;A0A7I4YXT9;A0A7I4YY21;A0A7I4YY48;A0A7T7FPG8;Q10737;Q5PY96;Q86G73;Q9U5P6;V5K5H8	-0.13	77.8	8
GPSeeker	16612	72.2	1131.01	2	ALDRNSSFVR	N5GlcNAc	N3H3F0S0	01Y41Y41M(31M21Y)61M[(N(N(H(H)(H(N)))))]	857;663;860;888;854;858;864;814;832;864;858;858;858;864;859	A0A126UAR8;A0A126UAS8;A0A126UB22;A0A140EQJ7;A0A7I4YX32;A0A7I4YXA3;A0A7I4YXT9;A0A7I4YY21;A0A7I4YY48;A0A7T7FPG8;Q10737;Q5PY96;Q86G73;Q9U5P6;V5K5H8	0.49	44.4	22
pGlyco	16633	72.27	832.372	3	ALDRNSSFVR	N5GlcNAc	N2H3F3F0S0	01Y(31F)(61F)41Y(31F41L)41M31M[(N(F)(N(H(H))(F(H)))(F))]	857;663;860;888;854;858;864;814;832;864;858;858;858;864;859	A0A126UAR8;A0A126UAS8;A0A126UB22;A0A140EQJ7;A0A7I4YX32;A0A7I4YXA3;A0A7I4YXT9;A0A7I4YY21;A0A7I4YY48;A0A7T7FPG8;Q10737;Q5PY96;Q86G73;Q9U5P6;V5K5H8	-0.49	61.1	25
pGlyco	16675	72.42	783.687	3	ALDRNSSFVR	N5GlcNAc	N2H3F2F0S0	01Y(61F41L)41Y(31F)41M31M[(N(F(H))(N(H(H))(F)))]	857;663;860;888;854;858;864;814;832;864;858;858;858;864;859	A0A126UAR8;A0A126UAS8;A0A126UB22;A0A140EQJ7;A0A7I4YX32;A0A7I4YXA3;A0A7I4YXT9;A0A7I4YY21;A0A7I4YY48;A0A7T7FPG8;Q10737;Q5PY96;Q86G73;Q9U5P6;V5K5H8	0.12	66.7	21
pGlyco	16734	72.63	1175.03	2	ALDRNSSFVR	N5GlcNAc	N2H3F2F0S0	01Y(31F)41Y(31F41L)41M31M[(N(N(H(H))(F(H)))(F))]	857;663;860;888;854;858;864;814;832;864;858;858;858;864;859	A0A126UAR8;A0A126UAS8;A0A126UB22;A0A140EQJ7;A0A7I4YX32;A0A7I4YXA3;A0A7I4YXT9;A0A7I4YY21;A0A7I4YY48;A0A7T7FPG8;Q10737;Q5PY96;Q86G73;Q9U5P6;V5K5H8	-0.16	61.1	20
pGlyco	16843	73.03	735	3	ALDRNSSFVR	N5GlcNAc	N2H3F1F0S0	01Y41Y(31F41L)41M31M[(N(N(H(H))(F(H))))]	857;663;860;888;854;858;864;814;832;864;858;858;858;864;859	A0A126UAR8;A0A126UAS8;A0A126UB22;A0A140EQJ7;A0A7I4YX32;A0A7I4YXA3;A0A7I4YXT9;A0A7I4YY21;A0A7I4YY48;A0A7T7FPG8;Q10737;Q5PY96;Q86G73;Q9U5P6;V5K5H8	-0.01	72.2	14
GPSeeker	16873	73.12	1331.05	2	NFTTDGNIMIR	N1GlcNAc	N2H6F0S0	01Y41Y41M(31M21M)61M(31M)61M[(N(N(H(H(H)(H))(H(H)))))]	166;226	A0A140EQK0;A0A7I4YT66	-6.64	15	27
pGlyco	16926	73.32	1094	2	ALDRNSSFVR	N5GlcNAc	N2H2F2F0S0	01Y(31F)(61F)41Y41M31M[(N(F)(N(H(H)))(F))]	857;663;860;888;854;858;864;814;832;864;858;858;858;864;859	A0A126UAR8;A0A126UAS8;A0A126UB22;A0A140EQJ7;A0A7I4YX32;A0A7I4YXA3;A0A7I4YXT9;A0A7I4YY21;A0A7I4YY48;A0A7T7FPG8;Q10737;Q5PY96;Q86G73;Q9U5P6;V5K5H8	0.2	61.1	19
GPSeeker	16930	73.33	1028.97	2	ALDRNSSFVR	N5GlcNAc	N2H3F0S0	01Y41Y41M(31M)61M[(N(N(H(H)(H))))]	857;663;860;888;854;858;864;814;832;864;858;858;858;864;859	A0A126UAR8;A0A126UAS8;A0A126UB22;A0A140EQJ7;A0A7I4YX32;A0A7I4YXA3;A0A7I4YXT9;A0A7I4YY21;A0A7I4YY48;A0A7T7FPG8;Q10737;Q5PY96;Q86G73;Q9U5P6;V5K5H8	0.23	77.8	24
GPSeeker	16989	73.55	735.335	3	ALDRNSSFVR	N5GlcNAc	N2H3F1S0	01Y(61F)41Y41M(31M)61M[(N(F)(N(H(H)(H))))]	857;663;860;888;854;858;864;814;832;864;858;858;858;864;859	A0A126UAR8;A0A126UAS8;A0A126UB22;A0A140EQJ7;A0A7I4YX32;A0A7I4YXA3;A0A7I4YXT9;A0A7I4YY21;A0A7I4YY48;A0A7T7FPG8;Q10737;Q5PY96;Q86G73;Q9U5P6;V5K5H8	-0.56	50	17
pGlyco	17011	73.62	1020.97	2	ALDRNSSFVR	N5GlcNAc	N2H2F1F0S0	01Y(61F)41Y41M31M[(N(F)(N(H(H))))]	857;663;860;888;854;858;864;814;832;864;858;858;858;864;859	A0A126UAR8;A0A126UAS8;A0A126UB22;A0A140EQJ7;A0A7I4YX32;A0A7I4YXA3;A0A7I4YXT9;A0A7I4YY21;A0A7I4YY48;A0A7T7FPG8;Q10737;Q5PY96;Q86G73;Q9U5P6;V5K5H8	0.04	77.8	15
GPSeeker	17118	74.03	1250.02	2	NFTTDGNIMIR	N1GlcNAc	N2H5F0S0	01Y41Y41M(31M)61M(31M)61M[(N(N(H(H(H)(H))(H))))]	166;226	A0A140EQK0;A0A7I4YT66	-7.71	15	24
pGlyco	17283	74.66	1122.51	2	ALDRNSSFVR	N5GlcNAc	N3H2F1F0S0	01Y(61F)41Y41M31M21Y[(N(F)(N(H(H(N)))))]	857;663;860;888;854;858;864;814;832;864;858;858;858;864;859	A0A126UAR8;A0A126UAS8;A0A126UB22;A0A140EQJ7;A0A7I4YX32;A0A7I4YXA3;A0A7I4YXT9;A0A7I4YY21;A0A7I4YY48;A0A7T7FPG8;Q10737;Q5PY96;Q86G73;Q9U5P6;V5K5H8	0.44	61.1	17
GPSeeker	17727	76.46	912.741	3	KILYNSSLEK	N5GlcNAc	N2H7F0S0	01Y41Y41M(31M21M21M)61M(31M)61M[(N(N(H(H(H)(H))(H(H(H))))))]	285;345	A0A140EQK0;A0A7I4YT66	1.53	77.8	29
GPSeeker	17840	76.86	1291.06	2	FVEYIGTDEINNK	N12GlcNAc	N2H3F1S0	01Y(61F)41Y41M(31M)61M[(N(F)(N(H(H)(H))))]	392;417	A0A7I4YY48;V5K5H8	-8.97	29.2	19
GPSeeker	17859	76.92	897.066	3	NSSIASACSKVPSIGR	N1GlcNAcC8Cam	N2H4F0S0	01Y41Y41M(31M)61M61M[(N(N(H(H(H))(H))))]	916;976	A0A140EQK0;A0A7I4YT66	-8.53	13.3	27
GPSeeker	17920	77.13	891.733	3	NSSIASACSKVPSIGR	N1GlcNAcC8Cam	N2H3F1S0	01Y(61F)41Y41M(31M)61M[(N(F)(N(H(H)(H))))]	916;976	A0A140EQK0;A0A7I4YT66	-10.25	16.7	26
GPSeeker	17939	77.21	812.356	3	FVEYIGTDEINNK	N12GlcNAc	N2H3F0S0	01Y41Y41M(31M)61M[(N(N(H(H)(H))))]	392;417	A0A7I4YY48;V5K5H8	-6.52	16.7	25
GPSeeker	18738	80.02	1019.92	2	NLTFDGR	N1GlcNAc	N2H5F0S0	01Y41Y41M(31M)61M(31M)61M[(N(N(H(H(H)(H))(H))))]	98;76;99;98;98;99;99;99;99;98	A0A126UAR8;A0A140EQJ5;A0A7I4YXA3;A0A7I5ED30;A0A7T7JNU2;C5HLA5;Q10737;Q5PY96;Q86G73;Q967C6	0.09	100	24
GPSeeker	18807	80.25	938.897	2	NLTFDGR	N1GlcNAc	N2H4F0S0	01Y41Y41M(31M)61M61M[(N(N(H(H(H))(H))))]	98;76;99;98;98;99;99;99;99;98	A0A126UAR8;A0A140EQJ5;A0A7I4YXA3;A0A7I5ED30;A0A7T7JNU2;C5HLA5;Q10737;Q5PY96;Q86G73;Q967C6	3.01	75	17
GPSeeker	18833	80.35	1215.5	2	NLTFDGR	N1GlcNAc	N4H4F1S0	01Y(61F41L)41Y41M(31M21Y)61M21Y[(N(F(H))(N(H(H(N))(H(N)))))] & 01Y(61F41L)41Y41M(31M21Y41V)61M[(N(F(H))(N(H(H)(H(N(N))))))]	98;76;99;98;98;99;99;99;99;98	A0A126UAR8;A0A140EQJ5;A0A7I4YXA3;A0A7I5ED30;A0A7T7JNU2;C5HLA5;Q10737;Q5PY96;Q86G73;Q967C6	-3.02	50	18
GPSeeker	18981	80.9	857.868	2	NLTFDGR	N1GlcNAc	N2H3F0S0	01Y41Y41M(31M)61M[(N(N(H(H)(H))))]	98;76;99;98;98;99;99;99;99;98	A0A126UAR8;A0A140EQJ5;A0A7I4YXA3;A0A7I5ED30;A0A7T7JNU2;C5HLA5;Q10737;Q5PY96;Q86G73;Q967C6	-0.22	75	25
GPSeeker	18984	80.91	1134.48	2	NLTFDGR	N1GlcNAc	N4H3F1S0	01Y(61F)41Y41M(31M21Y)61M21Y[(N(F)(N(H(H(N))(H(N)))))] & 01Y41Y41M(31M21Y(31F)41V)61M[(N(N(H(H)(H(N(N)(F))))))]	98;76;99;98;98;99;99;99;99;98	A0A126UAR8;A0A140EQJ5;A0A7I4YXA3;A0A7I5ED30;A0A7T7JNU2;C5HLA5;Q10737;Q5PY96;Q86G73;Q967C6	-0.06	66.7	20
GPSeeker	19134	81.41	959.408	2	NLTFDGR	N1GlcNAc	N3H3F0S0	01Y41Y41M(31M21Y)61M[(N(N(H(H)(H(N)))))]	98;76;99;98;98;99;99;99;99;98	A0A126UAR8;A0A140EQJ5;A0A7I4YXA3;A0A7I5ED30;A0A7T7JNU2;C5HLA5;Q10737;Q5PY96;Q86G73;Q967C6	1.06	83.3	27
GPSeeker	19470	82.53	1304.56	2	ILYNSSLEK	N4GlcNAc	N2H7F0S0	01Y41Y41M(31M21M21M)61M(31M)61M[(N(N(H(H(H)(H))(H(H(H))))))]	285;345	A0A140EQK0;A0A7I4YT66	-0.08	125	30
GPSeeker	19532	82.75	1142.5	2	ILYNSSLEK	N4GlcNAc	N2H5F0S0	01Y41Y41M(31M)61M(31M)61M[(N(N(H(H(H)(H))(H))))]	285;345	A0A140EQK0;A0A7I4YT66	-7.91	25	16
GPSeeker	19559	82.84	1223.54	2	ILYNSSLEK	N4GlcNAc	N2H6F0S0	01Y41Y41M(31M21M)61M(31M)61M[(N(N(H(H(H)(H))(H(H)))))]	285;345	A0A140EQK0;A0A7I4YT66	2.25	106.2	26
GPSeeker	19873	84.05	1140	2	NITVIPDK	N1GlcNAc	N2H6F0S0	01Y41Y41M(31M21M)61M(31M)61M[(N(N(H(H(H)(H))(H(H)))))]	121;121;121	A0A126UB22;A0A7I4YX32;V5K5H8	-3.42	100	21
GPSeeker	19990	84.46	1058.98	2	NITVIPDK	N1GlcNAc	N2H5F0S0	01Y41Y41M(31M)61M(31M)61M[(N(N(H(H(H)(H))(H))))]	121;121;121	A0A126UB22;A0A7I4YX32;V5K5H8	1.91	107.1	21
GPSeeker	20046	84.67	1081.99	2	ILYNSSLEK	N4GlcNAc	N3H3F0S0	01Y41Y41M(31M21Y)61M[(N(N(H(H)(H(N)))))]	285;345	A0A140EQK0;A0A7I4YT66	0.98	62.5	18
pGlyco	22176	92.63	1226.54	2	VEEFNATALK	N5GlcNAc	N2H3F3F0S0	01Y(31F)(61F)41Y(31F41L)41M31M[(N(F)(N(H(H))(F(H)))(F))]	549;549	A0A7T7JNT2;Q9U5P5	-0.42	100	25
pGlyco	22237	92.86	1153.51	2	VEEFNATALK	N5GlcNAc	N2H3F2F0S0	01Y(61F41L)41Y(31F)41M31M[(N(F(H))(N(H(H))(F)))]	549;549	A0A7T7JNT2;Q9U5P5	2.26	61.1	21
GPSeeker	22296	93.09	1235.04	2	VEEFNATALK	N5GlcNAc	N2H4F2S0	01Y(31F)(61F)41Y41M(31M21M)61M[(N(F)(N(H(H)(H(H))))(F))]	549;549	A0A7T7JNT2;Q9U5P5	-0.78	105.6	18
pGlyco	22299	93.1	1437.61	2	VEEFNATALK	N5GlcNAc	N4H4F2F0S0	01Y(61F41L)41Y(61F)41M(31M21Y41V)61M[(N(F(H))(N(F)(H(H)(H(N(N))))))]	549;549	A0A7T7JNT2;Q9U5P5	-2.1	77.8	41
pGlyco	22313	93.14	1080.48	2	VEEFNATALK	N5GlcNAc	N2H3F1F0S0	01Y41Y(31F41L)41M31M[(N(N(H(H))(F(H))))]	549;549	A0A7T7JNT2;Q9U5P5	0.53	111.1	14
pGlyco	22329	93.19	1153.51	2	VEEFNATALK	N5GlcNAc	N2H3F2F0S0	01Y(31F)41Y(31F41L)41M31M[(N(N(H(H))(F(H)))(F))]	549;549	A0A7T7JNT2;Q9U5P5	2.42	105.6	20
GPSeeker	22336	93.21	856.378	3	VEEFNATALK	N5GlcNAc	N4H3F1S0	01Y41Y41M(31M21Y(31F)41V)61M[(N(N(H(H)(H(N(N)(F))))))]	549;549	A0A7T7JNT2;Q9U5P5	-0.42	72.2	18
pGlyco	22355	93.29	769.344	3	VEEFNATALK	N5GlcNAc	N2H3F2F0S0	01Y(61F)41Y(31F41L)41M31M[(N(F)(N(H(H))(F(H))))]	549;549	A0A7T7JNT2;Q9U5P5	0	94.4	19
pGlyco	22389	93.42	999.457	2	VEEFNATALK	N5GlcNAc	N2H2F1F0S0	01Y(61F)41Y41M31M[(N(F)(N(H(H))))]	549;549	A0A7T7JNT2;Q9U5P5	-0.01	122.2	15
GPSeeker	22412	93.5	788.686	3	VEEFNATALK	N5GlcNAc	N3H3F1S0	01Y(61F)41Y41M(31M21Y)61M[(N(F)(N(H(H)(H(N)))))]	549;549	A0A7T7JNT2;Q9U5P5	-0.06	72.2	10
GPSeeker	22472	93.71	1357.09	2	VEEFNATALK	N5GlcNAc	N4H3F2S0	01Y(61F)41Y41M(31M21Y(31F)41V)61M[(N(F)(N(H(H)(H(N(N)(F))))))]	549;549	A0A7T7JNT2;Q9U5P5	-0.33	100	22
GPSeeker	22473	93.71	1080.98	2	VEEFNATALK	N5GlcNAc	N2H3F1S0	01Y(61F)41Y41M(31M)61M[(N(F)(N(H(H)(H))))]	549;549	A0A7T7JNT2;Q9U5P5	-0.58	116.7	22
GPSeeker	22536	93.93	1170.01	2	VEEFNATALK	N5GlcNAc	N2H5F0S0	01Y41Y41M(31M)61M(31M)61M[(N(N(H(H(H)(H))(H))))]	549;549	A0A7T7JNT2;Q9U5P5	-0.92	111.1	22
pGlyco	22554	93.99	1072.49	2	VEEFNATALK	N5GlcNAc	N2H2F2F0S0	01Y(31F)(61F)41Y41M31M[(N(F)(N(H(H)))(F))]	549;549	A0A7T7JNT2;Q9U5P5	0.09	105.6	19
GPSeeker	22555	93.99	1162.01	2	VEEFNATALK	N5GlcNAc	N2H4F1S0	01Y(61F)41Y41M(31M)61M61M[(N(F)(N(H(H(H))(H))))]	549;549	A0A7T7JNT2;Q9U5P5	0.04	111.1	18
pGlyco	22580	94.07	1101	2	VEEFNATALK	N5GlcNAc	N3H2F1F0S0	01Y(61F)41Y41M31M21Y[(N(F)(N(H(H(N)))))]	549;549	A0A7T7JNT2;Q9U5P5	0.5	105.6	17
GPSeeker	22589	94.1	1365.09	2	VEEFNATALK	N5GlcNAc	N4H4F1S0	01Y(61F41L)41Y41M(31M21Y)61M21Y[(N(F(H))(N(H(H(N))(H(N)))))] & 01Y(61F41L)41Y41M(31M21Y41V)61M[(N(F(H))(N(H(H)(H(N(N))))))]	549;549	A0A7T7JNT2;Q9U5P5	-3.12	77.8	22
GPSeeker	22639	94.26	1088.98	2	VEEFNATALK	N5GlcNAc	N2H4F0S0	01Y41Y41M(31M)61M61M[(N(N(H(H(H))(H))))]	549;549	A0A7T7JNT2;Q9U5P5	-0.82	111.1	21
GPSeeker	22666	94.35	1109.49	2	VEEFNATALK	N5GlcNAc	N3H3F0S0	01Y41Y41M(31M21Y)61M[(N(N(H(H)(H(N)))))]	549;549	A0A7T7JNT2;Q9U5P5	-9.03	77.8	22
GPSeeker	22668	94.36	1284.07	2	VEEFNATALK	N5GlcNAc	N4H3F1S0	01Y(61F)41Y41M(31M21Y)61M21Y[(N(F)(N(H(H(N))(H(N)))))]	549;549	A0A7T7JNT2;Q9U5P5	2.72	100	16
GPSeeker	22736	94.6	1007.45	2	VEEFNATALK	N5GlcNAc	N2H3F0S0	01Y41Y41M(31M)61M[(N(N(H(H)(H))))]	549;549	A0A7T7JNT2;Q9U5P5	-4.21	94.4	17
GPSeeker	23158	96.05	925.434	3	YKANWTVTVIHPK	N4GlcNAc	N2H5F0S0	01Y41Y41M(31M)61M(31M)61M[(N(N(H(H(H)(H))(H))))]	226;32;204;227;226;226;227;227;227;227;226	A0A126UAR8;A0A126UAS8;A0A140EQJ5;A0A7I4YXA3;A0A7I5ED30;A0A7T7JNU2;C5HLA5;Q10737;Q5PY96;Q86G73;Q967C6	0.76	112.5	29
GPSeeker	23222	96.26	791.868	4	YKANWTVTVIHPK	N4GlcNAc	N4H4F1S0	01Y(61F41L)41Y41M(31M21Y)61M21Y[(N(F(H))(N(H(H(N))(H(N)))))] & 01Y(61F41L)41Y41M(31M21Y41V)61M[(N(F(H))(N(H(H)(H(N(N))))))]	226;32;204;227;226;226;227;227;227;227;226	A0A126UAR8;A0A126UAS8;A0A140EQJ5;A0A7I4YXA3;A0A7I5ED30;A0A7T7JNU2;C5HLA5;Q10737;Q5PY96;Q86G73;Q967C6	0.49	87.5	18
pGlyco	23237	96.3	763.046	3	YKANWTVTVIHPK	N4GlcNAc	N2H2F0S0	01Y41Y41M31M[(N(N(H(H))))]	226;32;204;227;226;226;227;227;227;227;226	A0A126UAR8;A0A126UAS8;A0A140EQJ5;A0A7I4YXA3;A0A7I5ED30;A0A7T7JNU2;C5HLA5;Q10737;Q5PY96;Q86G73;Q967C6	0.36	133.3	8
GPSeeker	23270	96.4	1306.62	2	YKANWTVTVIHPK	N4GlcNAc	N2H4F0S0	01Y41Y41M(31M)61M61M[(N(N(H(H(H))(H))))]	226;32;204;227;226;226;227;227;227;227;226	A0A126UAR8;A0A126UAS8;A0A140EQJ5;A0A7I4YXA3;A0A7I5ED30;A0A7T7JNU2;C5HLA5;Q10737;Q5PY96;Q86G73;Q967C6	-0.38	120.8	26
GPSeeker	23273	96.41	751.354	4	YKANWTVTVIHPK	N4GlcNAc	N4H3F1S0	01Y(61F)41Y41M(31M21Y)61M21Y[(N(F)(N(H(H(N))(H(N)))))] & 01Y41Y41M(31M21Y(31F)41V)61M[(N(N(H(H)(H(N(N)(F))))))]	226;32;204;227;226;226;227;227;227;227;226	A0A126UAR8;A0A126UAS8;A0A140EQJ5;A0A7I4YXA3;A0A7I5ED30;A0A7T7JNU2;C5HLA5;Q10737;Q5PY96;Q86G73;Q967C6	-0.92	100	19
pGlyco	23346	96.62	866.061	3	ANWTVTVIHPK	N2GlcNAc	N2H3F3F0S0	01Y(31F)(61F)41Y(31F41L)41M31M[(N(F)(N(H(H))(F(H)))(F))]	226;32;229;204;259;223;227;235;222;226;235;226;227;227;227;227;226;235	A0A126UAR8;A0A126UAS8;A0A126UB22;A0A140EQJ5;A0A140EQJ7;A0A7I4YX32;A0A7I4YXA3;A0A7I4YXT9;A0A7I4YY21;A0A7I5ED30;A0A7T7FPG8;A0A7T7JNU2;C5HLA5;Q10737;Q5PY96;Q86G73;Q967C6;Q9U5P6	-8.86	40	20
GPSeeker	23384	96.74	1225.6	2	YKANWTVTVIHPK	N4GlcNAc	N2H3F0S0	01Y41Y41M(31M)61M[(N(N(H(H)(H))))]	226;32;204;227;226;226;227;227;227;227;226	A0A126UAR8;A0A126UAS8;A0A140EQJ5;A0A7I4YXA3;A0A7I5ED30;A0A7T7JNU2;C5HLA5;Q10737;Q5PY96;Q86G73;Q967C6	2.03	120.8	17
GPSeeker	23388	96.76	936.416	3	ANWTVTVIHPK	N2GlcNAc	N2H7F0S0	01Y41Y41M(31M21M21M)61M(31M)61M[(N(N(H(H(H)(H))(H(H(H))))))]	226;32;229;204;259;223;227;235;222;226;235;226;227;227;227;227;226;235	A0A126UAR8;A0A126UAS8;A0A126UB22;A0A140EQJ5;A0A140EQJ7;A0A7I4YX32;A0A7I4YXA3;A0A7I4YXT9;A0A7I4YY21;A0A7I5ED30;A0A7T7FPG8;A0A7T7JNU2;C5HLA5;Q10737;Q5PY96;Q86G73;Q967C6;Q9U5P6	0.32	90	25
GPSeeker	23419	96.86	1518.17	2	ANWTVTVIHPK	N2GlcNAc	N4H5F1S0	01Y(61F)41Y41M(31M21Y41L)61M21Y41L[(N(F)(N(H(H(N(H)))(H(N(H))))))]	226;32;229;204;259;223;227;235;222;226;235;226;227;227;227;227;226;235	A0A126UAR8;A0A126UAS8;A0A126UB22;A0A140EQJ5;A0A140EQJ7;A0A7I4YX32;A0A7I4YXA3;A0A7I4YXT9;A0A7I4YY21;A0A7I5ED30;A0A7T7FPG8;A0A7T7JNU2;C5HLA5;Q10737;Q5PY96;Q86G73;Q967C6;Q9U5P6	-2.87	120	20
GPSeeker	23464	97	1242.07	2	ANWTVTVIHPK	N2GlcNAc	N2H5F0S0	01Y41Y41M(31M)61M(31M)61M[(N(N(H(H(H)(H))(H))))]	226;32;229;204;259;223;227;235;222;226;235;226;227;227;227;227;226;235	A0A126UAR8;A0A126UAS8;A0A126UB22;A0A140EQJ5;A0A140EQJ7;A0A7I4YX32;A0A7I4YXA3;A0A7I4YXT9;A0A7I4YY21;A0A7I5ED30;A0A7T7FPG8;A0A7T7JNU2;C5HLA5;Q10737;Q5PY96;Q86G73;Q967C6;Q9U5P6	0.18	115	28
GPSeeker	23471	97.01	1323.1	2	ANWTVTVIHPK	N2GlcNAc	N2H6F0S0	01Y41Y41M(31M21M)61M(31M)61M[(N(N(H(H(H)(H))(H(H)))))]	226;32;229;204;259;223;227;235;222;226;235;226;227;227;227;227;226;235	A0A126UAR8;A0A126UAS8;A0A126UB22;A0A140EQJ5;A0A140EQJ7;A0A7I4YX32;A0A7I4YXA3;A0A7I4YXT9;A0A7I4YY21;A0A7I5ED30;A0A7T7FPG8;A0A7T7JNU2;C5HLA5;Q10737;Q5PY96;Q86G73;Q967C6;Q9U5P6	1.42	100	30
GPSeeker	23473	97.02	1161.04	2	ANWTVTVIHPK	N2GlcNAc	N2H4F0S0	01Y41Y41M(31M)61M61M[(N(N(H(H(H))(H))))]	226;32;229;204;259;223;227;235;222;226;235;226;227;227;227;227;226;235	A0A126UAR8;A0A126UAS8;A0A126UB22;A0A140EQJ5;A0A140EQJ7;A0A7I4YX32;A0A7I4YXA3;A0A7I4YXT9;A0A7I4YY21;A0A7I5ED30;A0A7T7FPG8;A0A7T7JNU2;C5HLA5;Q10737;Q5PY96;Q86G73;Q967C6;Q9U5P6	-0.61	120	31
GPSeeker	23482	97.05	1437.15	2	ANWTVTVIHPK	N2GlcNAc	N4H4F1S0	01Y(61F41L)41Y41M(31M21Y41V)61M[(N(F(H))(N(H(H)(H(N(N))))))]	226;32;229;204;259;223;227;235;222;226;235;226;227;227;227;227;226;235	A0A126UAR8;A0A126UAS8;A0A126UB22;A0A140EQJ5;A0A140EQJ7;A0A7I4YX32;A0A7I4YXA3;A0A7I4YXT9;A0A7I4YY21;A0A7I5ED30;A0A7T7FPG8;A0A7T7JNU2;C5HLA5;Q10737;Q5PY96;Q86G73;Q967C6;Q9U5P6	0.06	120	24
GPSeeker	23599	97.42	1234.06	2	ANWTVTVIHPK	N2GlcNAc	N2H4F1S0	01Y(61F)41Y41M(31M)61M61M[(N(F)(N(H(H(H))(H))))]	226;32;229;204;259;223;227;235;222;226;235;226;227;227;227;227;226;235	A0A126UAR8;A0A126UAS8;A0A126UB22;A0A140EQJ5;A0A140EQJ7;A0A7I4YX32;A0A7I4YXA3;A0A7I4YXT9;A0A7I4YY21;A0A7I5ED30;A0A7T7FPG8;A0A7T7JNU2;C5HLA5;Q10737;Q5PY96;Q86G73;Q967C6;Q9U5P6	-6.33	100	15
GPSeeker	23711	97.76	1437.15	2	ANWTVTVIHPK	N2GlcNAc	N4H4F1S0	01Y(61F41L)41Y41M(31M21Y)61M21Y[(N(F(H))(N(H(H(N))(H(N)))))]	226;32;229;204;259;223;227;235;222;226;235;226;227;227;227;227;226;235	A0A126UAR8;A0A126UAS8;A0A126UB22;A0A140EQJ5;A0A140EQJ7;A0A7I4YX32;A0A7I4YXA3;A0A7I4YXT9;A0A7I4YY21;A0A7I5ED30;A0A7T7FPG8;A0A7T7JNU2;C5HLA5;Q10737;Q5PY96;Q86G73;Q967C6;Q9U5P6	0.06	125	25
GPSeeker	23746	97.88	1181.55	2	ANWTVTVIHPK	N2GlcNAc	N3H3F0S0	01Y41Y41M(31M21Y)61M[(N(N(H(H)(H(N)))))]	226;32;229;204;259;223;227;235;222;226;235;226;227;227;227;227;226;235	A0A126UAR8;A0A126UAS8;A0A126UB22;A0A140EQJ5;A0A140EQJ7;A0A7I4YX32;A0A7I4YXA3;A0A7I4YXT9;A0A7I4YY21;A0A7I5ED30;A0A7T7FPG8;A0A7T7JNU2;C5HLA5;Q10737;Q5PY96;Q86G73;Q967C6;Q9U5P6	0.16	115	28
GPSeeker	23759	97.92	1283.1	2	ANWTVTVIHPK	N2GlcNAc	N4H3F0S0	01Y41Y41M(31M21Y41V)61M[(N(N(H(H)(H(N(N))))))]	226;32;229;204;259;223;227;235;222;226;235;226;227;227;227;227;226;235	A0A126UAR8;A0A126UAS8;A0A126UB22;A0A140EQJ5;A0A140EQJ7;A0A7I4YX32;A0A7I4YXA3;A0A7I4YXT9;A0A7I4YY21;A0A7I5ED30;A0A7T7FPG8;A0A7T7JNU2;C5HLA5;Q10737;Q5PY96;Q86G73;Q967C6;Q9U5P6	3.37	115	28
GPSeeker	23850	98.21	1153.04	2	ANWTVTVIHPK	N2GlcNAc	N2H3F1S0	01Y(61F)41Y41M(31M)61M[(N(F)(N(H(H)(H))))]	226;32;229;204;259;223;227;235;222;226;235;226;227;227;227;227;226;235	A0A126UAR8;A0A126UAS8;A0A126UB22;A0A140EQJ5;A0A140EQJ7;A0A7I4YX32;A0A7I4YXA3;A0A7I4YXT9;A0A7I4YY21;A0A7I5ED30;A0A7T7FPG8;A0A7T7JNU2;C5HLA5;Q10737;Q5PY96;Q86G73;Q967C6;Q9U5P6	1.42	120	21
GPSeeker	23895	98.36	1254.59	2	ANWTVTVIHPK	N2GlcNAc	N3H3F1S0	01Y(61F)41Y41M(31M21Y)61M[(N(F)(N(H(H)(H(N)))))]	226;32;229;204;259;223;227;235;222;226;235;226;227;227;227;227;226;235	A0A126UAR8;A0A126UAS8;A0A126UB22;A0A140EQJ5;A0A140EQJ7;A0A7I4YX32;A0A7I4YXA3;A0A7I4YXT9;A0A7I4YY21;A0A7I5ED30;A0A7T7FPG8;A0A7T7JNU2;C5HLA5;Q10737;Q5PY96;Q86G73;Q967C6;Q9U5P6	6.55	125	17
GPSeeker	23983	98.66	1080.01	2	ANWTVTVIHPK	N2GlcNAc	N2H3F0S0	01Y41Y41M(31M)61M[(N(N(H(H)(H))))]	226;32;229;204;259;223;227;235;222;226;235;226;227;227;227;227;226;235	A0A126UAR8;A0A126UAS8;A0A126UB22;A0A140EQJ5;A0A140EQJ7;A0A7I4YX32;A0A7I4YXA3;A0A7I4YXT9;A0A7I4YY21;A0A7I5ED30;A0A7T7FPG8;A0A7T7JNU2;C5HLA5;Q10737;Q5PY96;Q86G73;Q967C6;Q9U5P6	-0.15	125	23
GPSeeker	24108	99.08	1356.12	2	ANWTVTVIHPK	N2GlcNAc	N4H3F1S0	01Y(61F)41Y41M(31M21Y)61M21Y[(N(F)(N(H(H(N))(H(N)))))]	226;32;229;204;259;223;227;235;222;226;235;226;227;227;227;227;226;235	A0A126UAR8;A0A126UAS8;A0A126UB22;A0A140EQJ5;A0A140EQJ7;A0A7I4YX32;A0A7I4YXA3;A0A7I4YXT9;A0A7I4YY21;A0A7I5ED30;A0A7T7FPG8;A0A7T7JNU2;C5HLA5;Q10737;Q5PY96;Q86G73;Q967C6;Q9U5P6	-0.8	110	17
pGlyco	24112	99.1	1152.54	2	ANWTVTVIHPK	N2GlcNAc	N2H3F1F0S0	01Y41Y(31F41L)41M31M[(N(N(H(H))(F(H))))]	226;32;229;204;259;223;227;235;222;226;235;226;227;227;227;227;226;235	A0A126UAR8;A0A126UAS8;A0A126UB22;A0A140EQJ5;A0A140EQJ7;A0A7I4YX32;A0A7I4YXA3;A0A7I4YXT9;A0A7I4YY21;A0A7I5ED30;A0A7T7FPG8;A0A7T7JNU2;C5HLA5;Q10737;Q5PY96;Q86G73;Q967C6;Q9U5P6	-0.09	120	14
GPSeeker	24255	99.62	1356.12	2	ANWTVTVIHPK	N2GlcNAc	N4H3F1S0	01Y41Y41M(31M21Y(31F)41V)61M[(N(N(H(H)(H(N(N)(F))))))]	226;32;229;204;259;223;227;235;222;226;235;226;227;227;227;227;226;235	A0A126UAR8;A0A126UAS8;A0A126UB22;A0A140EQJ5;A0A140EQJ7;A0A7I4YX32;A0A7I4YXA3;A0A7I4YXT9;A0A7I4YY21;A0A7I5ED30;A0A7T7FPG8;A0A7T7JNU2;C5HLA5;Q10737;Q5PY96;Q86G73;Q967C6;Q9U5P6	-2.15	110	22
pGlyco	24278	99.71	998.487	2	ANWTVTVIHPK	N2GlcNAc	N2H2F0S0	01Y41Y41M31M[(N(N(H(H))))]	226;32;229;204;259;223;227;235;222;226;235;226;227;227;227;227;226;235	A0A126UAR8;A0A126UAS8;A0A126UB22;A0A140EQJ5;A0A140EQJ7;A0A7I4YX32;A0A7I4YXA3;A0A7I4YXT9;A0A7I4YY21;A0A7I5ED30;A0A7T7FPG8;A0A7T7JNU2;C5HLA5;Q10737;Q5PY96;Q86G73;Q967C6;Q9U5P6	1.47	135	8
pGlyco	24787	101.62	714.679	3	ANWTVTVIHPK	N2GlcNAc	N2H2F1F0S0	01Y41Y(31F)41M31M[(N(N(H(H))(F)))]	226;32;229;204;259;223;227;235;222;226;235;226;227;227;227;227;226;235	A0A126UAR8;A0A126UAS8;A0A126UB22;A0A140EQJ5;A0A140EQJ7;A0A7I4YX32;A0A7I4YXA3;A0A7I4YXT9;A0A7I4YY21;A0A7I5ED30;A0A7T7FPG8;A0A7T7JNU2;C5HLA5;Q10737;Q5PY96;Q86G73;Q967C6;Q9U5P6	0.06	75	11
GPSeeker	24992	102.45	1404.61	2	AYMMSILEPMYNK	N12GlcNAc	N2H5F0S0	01Y41Y41M(31M)61M(31M)61M[(N(N(H(H(H)(H))(H))))]	728;728	A0A7T7JNT2;Q9U5P5	16.58	16.7	20
pGlyco	25118	102.94	927.756	3	AFNATSLQITQTR	N3GlcNAc	N2H3F3F0S0	01Y(31F)(61F)41Y(31F41L)41M31M[(N(F)(N(H(H))(F(H)))(F))]	551;545;523;550	A0A126UB22;A0A7I4YX32;A0A7I4YY48;V5K5H8	-0.52	112.5	25
pGlyco	25195	103.21	1602.21	2	AFNATSLQITQTR	N3GlcNAc	N4H4F2F0S0	01Y(61F41L)41Y(61F)41M(31M21Y41V)61M[(N(F(H))(N(F)(H(H)(H(N(N))))))]	551;545;523;550	A0A126UB22;A0A7I4YX32;A0A7I4YY48;V5K5H8	-2.08	87.5	41
GPSeeker	25203	103.24	1521.68	2	AFNATSLQITQTR	N3GlcNAc	N4H3F2S0	01Y(61F)41Y41M(31M21Y(31F)41V)61M[(N(F)(N(H(H)(H(N(N)(F))))))]	551;545;523;550	A0A126UB22;A0A7I4YX32;A0A7I4YY48;V5K5H8	-0.27	100	24
GPSeeker	25210	103.26	1318.61	2	AFNATSLQITQTR	N3GlcNAc	N2H3F2S0	01Y(31F)(61F)41Y41M(31M)61M[(N(F)(N(H(H)(H)))(F))]	551;545;523;550	A0A126UB22;A0A7I4YX32;A0A7I4YY48;V5K5H8	1.38	112.5	21
pGlyco	25217	103.29	879.071	3	AFNATSLQITQTR	N3GlcNAc	N2H3F2F0S0	01Y(31F)41Y(31F41L)41M31M[(N(N(H(H))(F(H)))(F))]	551;545;523;550	A0A126UB22;A0A7I4YX32;A0A7I4YY48;V5K5H8	-0.13	112.5	20
pGlyco	25227	103.33	825.053	3	AFNATSLQITQTR	N3GlcNAc	N2H2F2F0S0	01Y(61F)41Y(31F)41M31M[(N(F)(N(H(H))(F)))]	551;545;523;550	A0A126UB22;A0A7I4YX32;A0A7I4YY48;V5K5H8	-0.2	87.5	16
GPSeeker	25232	103.35	1245.58	2	AFNATSLQITQTR	N3GlcNAc	N2H3F1S0	01Y(61F)41Y41M(31M)61M[(N(F)(N(H(H)(H))))]	551;545;523;550	A0A126UB22;A0A7I4YX32;A0A7I4YY48;V5K5H8	0.81	100	21
GPSeeker	25249	103.4	1347.11	2	AFNATSLQITQTR	N3GlcNAc	N3H3F1S0	01Y(61F)41Y41M(31M21Y)61M[(N(F)(N(H(H)(H(N)))))]	551;545;523;550	A0A126UB22;A0A7I4YX32;A0A7I4YY48;V5K5H8	-0.18	104.2	24
pGlyco	25267	103.46	1164.05	2	AFNATSLQITQTR	N3GlcNAc	N2H2F1F0S0	01Y(61F)41Y41M31M[(N(F)(N(H(H))))]	551;545;523;550	A0A126UB22;A0A7I4YX32;A0A7I4YY48;V5K5H8	-0.81	112.5	14
pGlyco	25411	103.93	825.053	3	AFNATSLQITQTR	N3GlcNAc	N2H2F2F0S0	01Y(31F)(61F)41Y41M31M[(N(F)(N(H(H)))(F))]	551;545;523;550	A0A126UB22;A0A7I4YX32;A0A7I4YY48;V5K5H8	-0.53	112.5	19
pGlyco	25412	103.93	1265.59	2	AFNATSLQITQTR	N3GlcNAc	N3H2F1F0S0	01Y(61F)41Y41M31M21Y[(N(F)(N(H(H(N)))))]	551;545;523;550	A0A126UB22;A0A7I4YX32;A0A7I4YY48;V5K5H8	0.33	112.5	17
GPSeeker	25485	104.17	1334.6	2	AFNATSLQITQTR	N3GlcNAc	N2H5F0S0	01Y41Y41M(31M)61M(31M)61M[(N(N(H(H(H)(H))(H))))]	551;545;523;550	A0A126UB22;A0A7I4YX32;A0A7I4YY48;V5K5H8	0.69	108.3	25
GPSeeker	25537	104.37	1326.6	2	AFNATSLQITQTR	N3GlcNAc	N2H4F1S0	01Y(61F)41Y41M(31M21M)61M[(N(F)(N(H(H)(H(H)))))]	551;545;523;550	A0A126UB22;A0A7I4YX32;A0A7I4YY48;V5K5H8	-1.03	83.3	19
GPSeeker	25549	104.41	884.736	3	AFNATSLQITQTR	N3GlcNAc	N2H4F1S0	01Y(61F)41Y41M(31M)61M61M[(N(F)(N(H(H(H))(H))))]	551;545;523;550	A0A126UB22;A0A7I4YX32;A0A7I4YY48;V5K5H8	-1.08	87.5	10
GPSeeker	25628	104.65	1253.57	2	AFNATSLQITQTR	N3GlcNAc	N2H4F0S0	01Y41Y41M(31M)61M61M[(N(N(H(H(H))(H))))]	551;545;523;550	A0A126UB22;A0A7I4YX32;A0A7I4YY48;V5K5H8	-1.26	95.8	23
GPSeeker	27136	110.33	881.074	3	IPDNLTGIFFSSYK	N4GlcNAc	N2H3F1S0	01Y(61F)41Y41M(31M)61M[(N(F)(N(H(H)(H))))]	318;378	A0A140EQK0;A0A7I4YT66	3.3	15.4	11
GPSeeker	27540	111.71	1234.85	3	NITVIPDKCELFSGDK	N1GlcNAcC9Cam	N2H9F0S0	01Y41Y41M(31M21M21M)61M(31M21M)61M21M[(N(N(H(H(H(H))(H(H)))(H(H(H))))))]	121;121;121	A0A126UB22;A0A7I4YX32;V5K5H8	-3.57	76.7	39
GPSeeker	27620	111.98	1689.23	2	NITVIPDKCELFSGDK	N1GlcNAcC9Cam	N2H7F0S0	01Y41Y41M(31M21M21M)61M(31M)61M[(N(N(H(H(H)(H))(H(H(H))))))]	121;121;121	A0A126UB22;A0A7I4YX32;V5K5H8	-1.51	86.7	38
GPSeeker	27696	112.28	1180.5	3	NITVIPDKCELFSGDK	N1GlcNAcC9Cam	N2H8F0S0	01Y41Y41M(31M21M21M)61M(31M21M)61M[(N(N(H(H(H)(H(H)))(H(H(H))))))]	121;121;121	A0A126UB22;A0A7I4YX32;V5K5H8	-8.26	53.3	22
GPSeeker	27703	112.29	1072.47	3	NITVIPDKCELFSGDK	N1GlcNAcC9Cam	N2H6F0S0	01Y41Y41M(31M21M)61M(31M)61M[(N(N(H(H(H)(H))(H(H)))))]	121;121;121	A0A126UB22;A0A7I4YX32;V5K5H8	0.64	90	23
GPSeeker	27817	112.67	1018.45	3	NITVIPDKCELFSGDK	N1GlcNAcC9Cam	N2H5F0S0	01Y41Y41M(31M)61M(31M)61M[(N(N(H(H(H)(H))(H))))]	121;121;121	A0A126UB22;A0A7I4YX32;V5K5H8	-3.9	86.7	22
GPSeeker	28122	113.72	964.435	3	NITVIPDKCELFSGDK	N1GlcNAcC9Cam	N2H4F0S0	01Y41Y41M(31M)61M61M[(N(N(H(H(H))(H))))]	121;121;121	A0A126UB22;A0A7I4YX32;V5K5H8	-1.24	76.7	26
GPSeeker	28570	115.28	806.764	5	NTTGTSGGIPIDEMEIVEDEPVESPVK	N1GlcNAc	N2H3F2S0	01Y(31F)(61F)41Y41M(31M)61M[(N(F)(N(H(H)(H)))(F))]	242;302	A0A140EQK0;A0A7I4YT66	-0.56	15.4	16
GPSeeker	29051	116.89	1174.5	3	NISVIADQCELFSNNQK	N1GlcNAcC9Cam	N2H7F0S0	01Y41Y41M(31M21M21M)61M(31M)61M[(N(N(H(H(H)(H))(H(H(H))))))]	157;133;133;133	A0A140EQJ7;A0A7I4YXT9;A0A7T7FPG8;Q9U5P6	-2.69	90.6	22
GPSeeker	29127	117.15	1120.47	3	NISVIADQCELFSNNQK	N1GlcNAcC9Cam	N2H6F0S0	01Y41Y41M(31M21M)61M(31M)61M[(N(N(H(H(H)(H))(H(H)))))]	157;133;133;133	A0A140EQJ7;A0A7I4YXT9;A0A7T7FPG8;Q9U5P6	-6.49	90.6	33
GPSeeker	29387	118.07	958.428	3	NISVIADQCELFSNNQK	N1GlcNAcC9Cam	N2H3F0S0	01Y41Y41M(31M)61M[(N(N(H(H)(H))))]	157;133;133;133	A0A140EQJ7;A0A7I4YXT9;A0A7T7FPG8;Q9U5P6	0.23	118.8	14
pGlyco	29413	118.18	904.076	3	NISVIADQCELFSNNQK	N1GlcNAcC9Cam	N2H2F0S0	01Y41Y41M31M[(N(N(H(H))))]	157;133;133;133	A0A140EQJ7;A0A7I4YXT9;A0A7T7FPG8;Q9U5P6	-0.16	128.1	8
GPSeeker	29421	118.21	1599.19	2	NISVIADQCELFSNNQK	N1GlcNAcC9Cam	N2H5F0S0	01Y41Y41M(31M)61M(31M)61M[(N(N(H(H(H)(H))(H))))]	157;133;133;133	A0A140EQJ7;A0A7I4YXT9;A0A7T7FPG8;Q9U5P6	-0.68	115.6	32
GPSeeker	29657	118.98	1538.68	2	NISVIADQCELFSNNQK	N1GlcNAcC9Cam	N3H3F0S0	01Y41Y41M(31M21Y)61M[(N(N(H(H)(H(N)))))]	157;133;133;133	A0A140EQJ7;A0A7I4YXT9;A0A7T7FPG8;Q9U5P6	-0.89	96.9	22
GPSeeker	30209	121.1	1012.44	3	NISVIADQCELFSNNQK	N1GlcNAcC9Cam	N2H4F0S0	01Y41Y41M(31M)61M61M[(N(N(H(H(H))(H))))]	157;133;133;133	A0A140EQJ7;A0A7I4YXT9;A0A7T7FPG8;Q9U5P6	-1.75	84.4	24
GPSeeker	31444	125.42	1374.26	3	NISVIADQCELFSNNQKLDIEK	N1GlcNAcC9Cam	N2H7F0S0	01Y41Y41M(31M21M21M)61M(31M)61M[(N(N(H(H(H)(H))(H(H(H))))))]	157;133;133;133	A0A140EQJ7;A0A7I4YXT9;A0A7T7FPG8;Q9U5P6	-10.55	78.6	30
GPSeeker	31447	125.43	1450.3	3	NISVIADQCELFSNNQKLDIEK	N1GlcNAcC9Cam	N4H5F1S0	01Y(61F)41Y41M(31M21Y41L)61M21Y41L[(N(F)(N(H(H(N(H)))(H(N(H))))))]	157;133;133;133	A0A140EQJ7;A0A7I4YXT9;A0A7T7FPG8;Q9U5P6	-11.87	66.7	15
GPSeeker	31481	125.56	1320.26	3	NISVIADQCELFSNNQKLDIEK	N1GlcNAcC9Cam	N2H6F0S0	01Y41Y41M(31M21M)61M(31M)61M[(N(N(H(H(H)(H))(H(H)))))]	157;133;133;133	A0A140EQJ7;A0A7I4YXT9;A0A7T7FPG8;Q9U5P6	-1.71	81	32
GPSeeker	31505	125.64	1266.24	3	NISVIADQCELFSNNQKLDIEK	N1GlcNAcC9Cam	N2H5F0S0	01Y41Y41M(31M)61M(31M)61M[(N(N(H(H(H)(H))(H))))]	157;133;133;133	A0A140EQJ7;A0A7I4YXT9;A0A7T7FPG8;Q9U5P6	-0.2	66.7	27
GPSeeker	31518	125.7	1047.47	4	NISVIADQCELFSNNQKLDIEK	N1GlcNAcC9Cam	N4H4F1S0	01Y(61F41L)41Y41M(31M21Y41V)61M[(N(F(H))(N(H(H)(H(N(N))))))]	157;133;133;133	A0A140EQJ7;A0A7I4YXT9;A0A7T7FPG8;Q9U5P6	-0.85	66.7	19
GPSeeker	31530	125.74	1396.29	3	NISVIADQCELFSNNQKLDIEK	N1GlcNAcC9Cam	N4H4F1S0	01Y(61F41L)41Y41M(31M21Y)61M21Y[(N(F(H))(N(H(H(N))(H(N)))))]	157;133;133;133	A0A140EQJ7;A0A7I4YXT9;A0A7T7FPG8;Q9U5P6	-1.28	73.8	21
GPSeeker	31574	125.9	909.405	4	NISVIADQCELFSNNQKLDIEK	N1GlcNAcC9Cam	N2H4F0S0	01Y41Y41M(31M)61M61M[(N(N(H(H(H))(H))))]	157;133;133;133	A0A140EQJ7;A0A7I4YXT9;A0A7T7FPG8;Q9U5P6	-16.95	57.1	21
GPSeeker	32035	127.59	1182.54	3	TYLPGYVNFPPEKNLTFDGR	N14GlcNAc	N2H5F0S0	01Y41Y41M(31M)61M(31M)61M[(N(N(H(H(H)(H))(H))))]	98;76;98;98;98	A0A126UAR8;A0A140EQJ5;A0A7I5ED30;A0A7T7JNU2;Q967C6	1.71	55.3	32
GPSeeker	32181	128.15	1258.9	3	TYLPGYVNFPPEKNLTFDGR	N14GlcNAc	N4H3F1S0	01Y(61F)41Y41M(31M21Y)61M21Y[(N(F)(N(H(H(N))(H(N)))))]	98;76;98;98;98	A0A126UAR8;A0A140EQJ5;A0A7I5ED30;A0A7T7JNU2;Q967C6	-2.25	52.6	17
GPSeeker	32193	128.19	1258.91	3	TYLPGYVNFPPEKNLTFDGR	N14GlcNAc	N4H3F1S0	01Y41Y41M(31M21Y(31F)41V)61M[(N(N(H(H)(H(N(N)(F))))))]	98;76;98;98;98	A0A126UAR8;A0A140EQJ5;A0A7I5ED30;A0A7T7JNU2;Q967C6	-0.12	52.6	18
pGlyco	32211	128.26	1122.85	3	TYLPGYVNFPPEKNLTFDGR	N14GlcNAc	N2H3F1F0S0	01Y41Y(31F41L)41M31M[(N(N(H(H))(F(H))))]	98;76;98;98;98	A0A126UAR8;A0A140EQJ5;A0A7I5ED30;A0A7T7JNU2;Q967C6	1.65	23.7	11
GPSeeker	32436	129.06	1142.2	3	TYLPGYVNFPPEKNLTFDGR	N14GlcNAc	N3H3F0S0	01Y41Y41M(31M21Y)61M[(N(N(H(H)(H(N)))))]	98;76;98;98;98	A0A126UAR8;A0A140EQJ5;A0A7I5ED30;A0A7T7JNU2;Q967C6	3.21	65.8	20
GPSeeker	32522	129.38	1128.52	3	TYLPGYVNFPPEKNLTFDGR	N14GlcNAc	N2H4F0S0	01Y41Y41M(31M)61M61M[(N(N(H(H(H))(H))))]	98;76;98;98;98	A0A126UAR8;A0A140EQJ5;A0A7I5ED30;A0A7T7JNU2;Q967C6	1.06	57.9	25
GPSeeker	32604	129.66	1313.25	3	TYLPGYVDFPPEKNLTFDGR	N14GlcNAc	N4H4F1S0	01Y(61F41L)41Y41M(31M21Y)61M21Y[(N(F(H))(N(H(H(N))(H(N)))))] & 01Y(61F41L)41Y41M(31M21Y41V)61M[(N(F(H))(N(H(H)(H(N(N))))))]	99;99;99;99	A0A7I4YXA3;C5HLA5;Q10737;Q5PY96	1.15	57.9	19
GPSeeker	32681	129.92	1142.51	3	TYLPGYVDFPPEKNLTFDGR	N14GlcNAc	N3H3F0S0	01Y41Y41M(31M21Y)61M[(N(N(H(H)(H(N)))))]	99;99;99;99	A0A7I4YXA3;C5HLA5;Q10737;Q5PY96	-12.08	50	22
pGlyco	32709	130.02	1123.18	3	TYLPGYVDFPPEKNLTFDGR	N14GlcNAc	N2H3F1F0S0	01Y41Y(31F41L)41M31M[(N(N(H(H))(F(H))))]	99;99;99;99	A0A7I4YXA3;C5HLA5;Q10737;Q5PY96	3.97	50	14
GPSeeker	32739	130.11	1182.87	3	TYLPGYVDFPPEKNLTFDGR	N14GlcNAc	N2H5F0S0	01Y41Y41M(31M)61M(31M)61M[(N(N(H(H(H)(H))(H))))]	99;99;99;99	A0A7I4YXA3;C5HLA5;Q10737;Q5PY96	2.22	73.7	29
GPSeeker	32742	130.12	1259.24	3	TYLPGYVDFPPEKNLTFDGR	N14GlcNAc	N4H3F1S0	01Y41Y41M(31M21Y(31F)41V)61M[(N(N(H(H)(H(N(N)(F))))))]	99;99;99;99	A0A7I4YXA3;C5HLA5;Q10737;Q5PY96	0.94	65.8	20
GPSeeker	32758	130.17	1128.85	3	TYLPGYVDFPPEKNLTFDGR	N14GlcNAc	N2H4F0S0	01Y41Y41M(31M)61M61M[(N(N(H(H(H))(H))))]	99;99;99;99	A0A7I4YXA3;C5HLA5;Q10737;Q5PY96	2.79	57.9	27
GPSeeker	32772	130.23	1123.52	3	TYLPGYVDFPPEKNLTFDGR	N14GlcNAc	N2H3F1S0	01Y(61F)41Y41M(31M)61M[(N(F)(N(H(H)(H))))]	99;99;99;99	A0A7I4YXA3;C5HLA5;Q10737;Q5PY96	6.47	55.3	12
GPSeeker	32846	130.5	1259.23	3	TYLPGYVDFPPEKNLTFDGR	N14GlcNAc	N4H3F1S0	01Y(61F)41Y41M(31M21Y)61M21Y[(N(F)(N(H(H(N))(H(N)))))]	99;99;99;99	A0A7I4YXA3;C5HLA5;Q10737;Q5PY96	-0.22	63.2	20
GPSeeker	32868	130.58	1074.82	3	TYLPGYVDFPPEKNLTFDGR	N14GlcNAc	N2H3F0S0	01Y41Y41M(31M)61M[(N(N(H(H)(H))))]	99;99;99;99	A0A7I4YXA3;C5HLA5;Q10737;Q5PY96	-3.63	68.4	20
GPSeeker	33174	131.68	833.193	5	TTEFASQWTTQMGFPVISVAEFNSTTLK	N23GlcNAc	N2H3F1S0	01Y(61F)41Y41M(31M)61M[(N(F)(N(H(H)(H))))]	548;354;526;549;549;549;549;549	A0A126UAR8;A0A126UAS8;A0A140EQJ5;A0A7I4YXA3;C5HLA5;Q10737;Q5PY96;Q86G73	7.9	11.1	13
GPSeeker	36850	146.21	1332.95	3	QAGFPLVTVDVLNSSTFEITQYPMNK	N13GlcNAc	N3H3F0S0	01Y41Y41M(31M21Y)61M[(N(N(H(H)(H(N)))))]	543;662	A0A140EQJ4;A0A7I4YDZ5	-5.95	12	8
pGlyco	42446	169.73	1435.99	3	TTEFASQWTTQMGFPVISVAEFNSTTLK	N23GlcNAc	N2H3F2F0S0	01Y(61F)41Y(31F41L)41M31M[(N(F)(N(H(H))(F(H))))]	548;354;526;549;549;549;549;549	A0A126UAR8;A0A126UAS8;A0A140EQJ5;A0A7I4YXA3;C5HLA5;Q10737;Q5PY96;Q86G73	-1.91	31.5	16
pGlyco	42626	170.5	1381.97	3	TTEFASQWTTQMGFPVISVAEFNSTTLK	N23GlcNAc	N2H2F2F0S0	01Y(31F)(61F)41Y41M31M[(N(F)(N(H(H)))(F))]	548;354;526;549;549;549;549;549	A0A126UAR8;A0A126UAS8;A0A140EQJ5;A0A7I4YXA3;C5HLA5;Q10737;Q5PY96;Q86G73	-2.32	51.9	16
pGlyco	43036	172.32	1464.67	3	TTAFADQWTTQMGFPLVTVEAFNATSVK	N23GlcNAc	N2H3F3F0S0	01Y(31F)(61F)41Y(31F41L)41M31M[(N(F)(N(H(H))(F(H)))(F))]	440;548;548	A0A126UAR9;A0A7T7JNU2;Q967C6	1.32	55.6	23
GPSeeker	43038	172.33	1470.68	3	TTAFADQWTTQMGFPLVTVEAFNATSVK	N23GlcNAc	N2H4F2S0	01Y(31F)(61F)41Y41M(31M21M)61M[(N(F)(N(H(H)(H(H))))(F))]	440;548;548	A0A126UAR9;A0A7T7JNU2;Q967C6	4.69	64.8	10
pGlyco	43093	172.59	1415.98	3	TTAFADQWTTQMGFPLVTVEAFNATSVK	N23GlcNAc	N2H3F2F0S0	01Y(61F)41Y(31F41L)41M31M[(N(F)(N(H(H))(F(H))))]	440;548;548	A0A126UAR9;A0A7T7JNU2;Q967C6	-2.95	59.3	18
GPSeeker	43100	172.62	1552.03	3	TTAFADQWTTQMGFPLVTVEAFNATSVK	N23GlcNAc	N4H3F2S0	01Y(61F)41Y41M(31M21Y(31F)41V)61M[(N(F)(N(H(H)(H(N(N)(F))))))]	440;548;548	A0A126UAR9;A0A7T7JNU2;Q967C6	-4.13	68.5	14
pGlyco	43189	173.01	1361.96	3	TTAFADQWTTQMGFPLVTVEAFNATSVK	N23GlcNAc	N2H2F2F0S0	01Y(61F)41Y(31F)41M31M[(N(F)(N(H(H))(F)))]	440;548;548	A0A126UAR9;A0A7T7JNU2;Q967C6	0.66	68.5	15
GPSeeker	43197	173.05	1435.65	3	TTAFADQWTTQMGFPLVTVEAFNATSVK	N23GlcNAc	N3H3F1S0	01Y(61F)41Y41M(31M21Y)61M[(N(F)(N(H(H)(H(N)))))]	440;548;548	A0A126UAR9;A0A7T7JNU2;Q967C6	-5.51	61.1	11
GPSeeker	43379	173.87	1427.31	3	TTAFADQWTTQMGFPLVTVEAFNATSVK	N23GlcNAc	N2H5F0S0	01Y41Y41M(31M)61M(31M)61M[(N(N(H(H(H)(H))(H))))]	440;548;548	A0A126UAR9;A0A7T7JNU2;Q967C6	-4.43	59.3	9
GPSeeker	43565	174.63	1373.3	3	TTAFADQWTTQMGFPLVTVEAFNATSVK	N23GlcNAc	N2H4F0S0	01Y41Y41M(31M)61M61M[(N(N(H(H(H))(H))))]	440;548;548	A0A126UAR9;A0A7T7JNU2;Q967C6	4.58	68.5	14
GPSeeker	45031	181.24	1154.21	3	LPLNVSDEILINPDSLGFYR	N4GlcNAc	N2H3F2S0	01Y(31F)(61F)41Y41M(31M)61M[(N(F)(N(H(H)(H)))(F))]	745;805	A0A140EQK0;A0A7I4YT66	-2.34	13.2	16

## Sheet: 20220610_Chong
Engine	Spectrum index	RT/min	Precursor m/z	Precursor z	Peptide	Modifications	Gly-composition	Gly-struct	Glycosites	Proteins	Precursor deviation(ppm)	Peptide ion ratio	Glycan MPs
GPSeeker	4967	27.64	975.912	2	NSSFVR	N1GlcNAc	N3H3F1S0	01Y(61F)41Y41M(31M21Y)61M[(N(F)(N(H(H)(H(N)))))]	857;749;663;860;835;888;854;858;864;814;832;833;864;857;858;858;858;857;864;859	A0A126UAR8;A0A126UAR9;A0A126UAS8;A0A126UB22;A0A140EQJ5;A0A140EQJ7;A0A7I4YX32;A0A7I4YXA3;A0A7I4YXT9;A0A7I4YY21;A0A7I4YY48;A0A7I5ED30;A0A7T7FPG8;A0A7T7JNU2;Q10737;Q5PY96;Q86G73;Q967C6;Q9U5P6;V5K5H8	-0.19	70	19
pGlyco	4997	27.68	947.402	2	NSSFVR	N1GlcNAc	N2H3F2F0S0	01Y(61F)41Y(31F41L)41M31M[(N(F)(N(H(H))(F(H))))]	857;749;663;860;835;888;854;858;864;814;832;833;864;857;858;858;858;857;864;859	A0A126UAR8;A0A126UAR9;A0A126UAS8;A0A126UB22;A0A140EQJ5;A0A140EQJ7;A0A7I4YX32;A0A7I4YXA3;A0A7I4YXT9;A0A7I4YY21;A0A7I4YY48;A0A7I5ED30;A0A7T7FPG8;A0A7T7JNU2;Q10737;Q5PY96;Q86G73;Q967C6;Q9U5P6;V5K5H8	0.25	100	20
GPSeeker	5009	27.7	882.374	2	NSSFVR	N1GlcNAc	N2H4F0S0	01Y41Y41M(31M)61M61M[(N(N(H(H(H))(H))))]	857;749;663;860;835;888;854;858;864;814;832;833;864;857;858;858;858;857;864;859	A0A126UAR8;A0A126UAR9;A0A126UAS8;A0A126UB22;A0A140EQJ5;A0A140EQJ7;A0A7I4YX32;A0A7I4YXA3;A0A7I4YXT9;A0A7I4YY21;A0A7I4YY48;A0A7I5ED30;A0A7T7FPG8;A0A7T7JNU2;Q10737;Q5PY96;Q86G73;Q967C6;Q9U5P6;V5K5H8	4	70	21
GPSeeker	5038	27.75	874.372	2	NSSFVR	N1GlcNAc	N2H3F1S0	01Y(61F)41Y41M(31M)61M[(N(F)(N(H(H)(H))))]	857;749;663;860;835;888;854;858;864;814;832;833;864;857;858;858;858;857;864;859	A0A126UAR8;A0A126UAR9;A0A126UAS8;A0A126UB22;A0A140EQJ5;A0A140EQJ7;A0A7I4YX32;A0A7I4YXA3;A0A7I4YXT9;A0A7I4YY21;A0A7I4YY48;A0A7I5ED30;A0A7T7FPG8;A0A7T7JNU2;Q10737;Q5PY96;Q86G73;Q967C6;Q9U5P6;V5K5H8	-1.38	80	15
GPSeeker	5043	27.77	759.99	3	KLFDDEVMNK	N9GlcNAc	N2H3F1S0	01Y(61F)41Y41M(31M)61M[(N(F)(N(H(H)(H))))]	780;780;780;780	C5HLA5;Q10737;Q5PY96;Q86G73	-13.82	66.7	12
pGlyco	5044	27.77	793.353	2	NSSFVR	N1GlcNAc	N2H2F1F0S0	01Y(61F)41Y41M31M[(N(F)(N(H(H))))]	857;749;663;860;835;888;854;858;864;814;832;833;864;857;858;858;858;857;864;859	A0A126UAR8;A0A126UAR9;A0A126UAS8;A0A126UB22;A0A140EQJ5;A0A140EQJ7;A0A7I4YX32;A0A7I4YXA3;A0A7I4YXT9;A0A7I4YY21;A0A7I4YY48;A0A7I5ED30;A0A7T7FPG8;A0A7T7JNU2;Q10737;Q5PY96;Q86G73;Q967C6;Q9U5P6;V5K5H8	8.83	80	15
GPSeeker	5266	28.46	947.407	2	NSSFVR	N1GlcNAc	N2H3F2S0	01Y(31F)(61F)41Y41M(31M)61M[(N(F)(N(H(H)(H)))(F))]	857;749;663;860;835;888;854;858;864;814;832;833;864;857;858;858;858;857;864;859	A0A126UAR8;A0A126UAR9;A0A126UAS8;A0A126UB22;A0A140EQJ5;A0A140EQJ7;A0A7I4YX32;A0A7I4YXA3;A0A7I4YXT9;A0A7I4YY21;A0A7I4YY48;A0A7I5ED30;A0A7T7FPG8;A0A7T7JNU2;Q10737;Q5PY96;Q86G73;Q967C6;Q9U5P6;V5K5H8	5.07	60	24
pGlyco	5972	31.16	973.091	3	ALDRNSSFVR	N5GlcNAc	N4H4F2F0S0	01Y(61F41L)41Y(61F)41M(31M21Y41V)61M[(N(F(H))(N(F)(H(H)(H(N(N))))))]	857;663;860;888;854;858;864;814;832;864;858;858;858;864;859	A0A126UAR8;A0A126UAS8;A0A126UB22;A0A140EQJ7;A0A7I4YX32;A0A7I4YXA3;A0A7I4YXT9;A0A7I4YY21;A0A7I4YY48;A0A7T7FPG8;Q10737;Q5PY96;Q86G73;Q9U5P6;V5K5H8	0.52	38.9	41
GPSeeker	6404	32.74	1028.97	2	ALDRNSSFVR	N5GlcNAc	N2H3F0S0	01Y41Y41M(31M)61M[(N(N(H(H)(H))))]	857;663;860;888;854;858;864;814;832;864;858;858;858;864;859	A0A126UAR8;A0A126UAS8;A0A126UB22;A0A140EQJ7;A0A7I4YX32;A0A7I4YXA3;A0A7I4YXT9;A0A7I4YY21;A0A7I4YY48;A0A7T7FPG8;Q10737;Q5PY96;Q86G73;Q9U5P6;V5K5H8	-0.25	83.3	27
pGlyco	6407	32.75	1094	2	ALDRNSSFVR	N5GlcNAc	N2H2F2F0S0	01Y(61F)41Y(31F)41M31M[(N(F)(N(H(H))(F)))]	857;663;860;888;854;858;864;814;832;864;858;858;858;864;859	A0A126UAR8;A0A126UAS8;A0A126UB22;A0A140EQJ7;A0A7I4YX32;A0A7I4YXA3;A0A7I4YXT9;A0A7I4YY21;A0A7I4YY48;A0A7T7FPG8;Q10737;Q5PY96;Q86G73;Q9U5P6;V5K5H8	2.33	50	18
GPSeeker	6485	33.02	735.337	3	ALDRNSSFVR	N5GlcNAc	N2H3F1S0	01Y(61F)41Y41M(31M)61M[(N(F)(N(H(H)(H))))]	857;663;860;888;854;858;864;814;832;864;858;858;858;864;859	A0A126UAR8;A0A126UAS8;A0A126UB22;A0A140EQJ7;A0A7I4YX32;A0A7I4YXA3;A0A7I4YXT9;A0A7I4YY21;A0A7I4YY48;A0A7T7FPG8;Q10737;Q5PY96;Q86G73;Q9U5P6;V5K5H8	1.84	55.6	14
pGlyco	6644	33.6	1020.97	2	ALDRNSSFVR	N5GlcNAc	N2H2F1F0S0	01Y(61F)41Y41M31M[(N(F)(N(H(H))))]	857;663;860;888;854;858;864;814;832;864;858;858;858;864;859	A0A126UAR8;A0A126UAS8;A0A126UB22;A0A140EQJ7;A0A7I4YX32;A0A7I4YXA3;A0A7I4YXT9;A0A7I4YY21;A0A7I4YY48;A0A7T7FPG8;Q10737;Q5PY96;Q86G73;Q9U5P6;V5K5H8	0.08	77.8	15
pGlyco	6645	33.6	832.374	3	ALDRNSSFVR	N5GlcNAc	N2H3F3F0S0	01Y(31F)(61F)41Y(31F41L)41M31M[(N(F)(N(H(H))(F(H)))(F))]	857;663;860;888;854;858;864;814;832;864;858;858;858;864;859	A0A126UAR8;A0A126UAS8;A0A126UB22;A0A140EQJ7;A0A7I4YX32;A0A7I4YXA3;A0A7I4YXT9;A0A7I4YY21;A0A7I4YY48;A0A7T7FPG8;Q10737;Q5PY96;Q86G73;Q9U5P6;V5K5H8	1.29	50	25
GPSeeker	6667	33.68	794.684	3	ALDRNSSFVR	N5GlcNAc	N2H5F0S0	01Y41Y41M(31M)61M(31M)61M[(N(N(H(H(H)(H))(H))))]	857;663;860;888;854;858;864;814;832;864;858;858;858;864;859	A0A126UAR8;A0A126UAS8;A0A126UB22;A0A140EQJ7;A0A7I4YX32;A0A7I4YXA3;A0A7I4YXT9;A0A7I4YY21;A0A7I4YY48;A0A7T7FPG8;Q10737;Q5PY96;Q86G73;Q9U5P6;V5K5H8	-0.15	61.1	29
pGlyco	6688	33.77	1175.03	2	ALDRNSSFVR	N5GlcNAc	N2H3F2F0S0	01Y(31F)41Y(31F41L)41M31M[(N(N(H(H))(F(H)))(F))]	857;663;860;888;854;858;864;814;832;864;858;858;858;864;859	A0A126UAR8;A0A126UAS8;A0A126UB22;A0A140EQJ7;A0A7I4YX32;A0A7I4YXA3;A0A7I4YXT9;A0A7I4YY21;A0A7I4YY48;A0A7T7FPG8;Q10737;Q5PY96;Q86G73;Q9U5P6;V5K5H8	-0.07	66.7	20
pGlyco	6708	33.84	783.687	3	ALDRNSSFVR	N5GlcNAc	N2H3F2F0S0	01Y(61F41L)41Y(31F)41M31M[(N(F(H))(N(H(H))(F)))]	857;663;860;888;854;858;864;814;832;864;858;858;858;864;859	A0A126UAR8;A0A126UAS8;A0A126UB22;A0A140EQJ7;A0A7I4YX32;A0A7I4YXA3;A0A7I4YXT9;A0A7I4YY21;A0A7I4YY48;A0A7T7FPG8;Q10737;Q5PY96;Q86G73;Q9U5P6;V5K5H8	0.41	61.1	21
pGlyco	6717	33.86	947.942	2	ALDRNSSFVR	N5GlcNAc	N2H2F0S0	01Y41Y41M31M[(N(N(H(H))))]	857;663;860;888;854;858;864;814;832;864;858;858;858;864;859	A0A126UAR8;A0A126UAS8;A0A126UB22;A0A140EQJ7;A0A7I4YX32;A0A7I4YXA3;A0A7I4YXT9;A0A7I4YY21;A0A7I4YY48;A0A7T7FPG8;Q10737;Q5PY96;Q86G73;Q9U5P6;V5K5H8	0.72	77.8	8
pGlyco	6757	34.01	729.669	3	ALDRNSSFVR	N5GlcNAc	N2H2F2F0S0	01Y(31F)(61F)41Y41M31M[(N(F)(N(H(H)))(F))]	857;663;860;888;854;858;864;814;832;864;858;858;858;864;859	A0A126UAR8;A0A126UAS8;A0A126UB22;A0A140EQJ7;A0A7I4YX32;A0A7I4YXA3;A0A7I4YXT9;A0A7I4YY21;A0A7I4YY48;A0A7T7FPG8;Q10737;Q5PY96;Q86G73;Q9U5P6;V5K5H8	0.52	61.1	19
GPSeeker	6792	34.13	1131.01	2	ALDRNSSFVR	N5GlcNAc	N3H3F0S0	01Y41Y41M(31M21Y)61M[(N(N(H(H)(H(N)))))]	857;663;860;888;854;858;864;814;832;864;858;858;858;864;859	A0A126UAR8;A0A126UAS8;A0A126UB22;A0A140EQJ7;A0A7I4YX32;A0A7I4YXA3;A0A7I4YXT9;A0A7I4YY21;A0A7I4YY48;A0A7T7FPG8;Q10737;Q5PY96;Q86G73;Q9U5P6;V5K5H8	1.03	55.6	25
pGlyco	6878	34.45	735.001	3	ALDRNSSFVR	N5GlcNAc	N2H3F1F0S0	01Y41Y(31F41L)41M31M[(N(N(H(H))(F(H))))]	857;663;860;888;854;858;864;814;832;864;858;858;858;864;859	A0A126UAR8;A0A126UAS8;A0A126UB22;A0A140EQJ7;A0A7I4YX32;A0A7I4YXA3;A0A7I4YXT9;A0A7I4YY21;A0A7I4YY48;A0A7T7FPG8;Q10737;Q5PY96;Q86G73;Q9U5P6;V5K5H8	0.34	66.7	14
GPSeeker	6902	34.52	740.667	3	ALDRNSSFVR	N5GlcNAc	N2H4F0S0	01Y41Y41M(31M)61M61M[(N(N(H(H(H))(H))))]	857;663;860;888;854;858;864;814;832;864;858;858;858;864;859	A0A126UAR8;A0A126UAS8;A0A126UB22;A0A140EQJ7;A0A7I4YX32;A0A7I4YXA3;A0A7I4YXT9;A0A7I4YY21;A0A7I4YY48;A0A7T7FPG8;Q10737;Q5PY96;Q86G73;Q9U5P6;V5K5H8	-0.52	50	31
pGlyco	7024	34.98	1122.51	2	ALDRNSSFVR	N5GlcNAc	N3H2F1F0S0	01Y(61F)41Y41M31M21Y[(N(F)(N(H(H(N)))))]	857;663;860;888;854;858;864;814;832;864;858;858;858;864;859	A0A126UAR8;A0A126UAS8;A0A126UB22;A0A140EQJ7;A0A7I4YX32;A0A7I4YXA3;A0A7I4YXT9;A0A7I4YY21;A0A7I4YY48;A0A7T7FPG8;Q10737;Q5PY96;Q86G73;Q9U5P6;V5K5H8	2.54	61.1	17
GPSeeker	7333	36.16	1175.53	2	ALDRNSSFVR	N5GlcNAc	N2H3F2S0	01Y(31F)(61F)41Y41M(31M)61M[(N(F)(N(H(H)(H)))(F))]	857;663;860;888;854;858;864;814;832;864;858;858;858;864;859	A0A126UAR8;A0A126UAS8;A0A126UB22;A0A140EQJ7;A0A7I4YX32;A0A7I4YXA3;A0A7I4YXT9;A0A7I4YY21;A0A7I4YY48;A0A7T7FPG8;Q10737;Q5PY96;Q86G73;Q9U5P6;V5K5H8	5.62	61.1	21
GPSeeker	7573	37.04	912.741	3	KILYNSSLEK	N5GlcNAc	N2H7F0S0	01Y41Y41M(31M21M21M)61M(31M)61M[(N(N(H(H(H)(H))(H(H(H))))))]	285;345	A0A140EQK0;A0A7I4YT66	1.13	100	33
GPSeeker	7688	37.45	1287.59	2	KILYNSSLEK	N5GlcNAc	N2H6F0S0	01Y41Y41M(31M21M)61M(31M)61M[(N(N(H(H(H)(H))(H(H)))))]	285;345	A0A140EQK0;A0A7I4YT66	5.66	111.1	25
GPSeeker	8004	38.62	920.396	3	FVEYIGTDEINNK	N12GlcNAc	N2H5F0S0	01Y41Y41M(31M)61M(31M)61M[(N(N(H(H(H)(H))(H))))]	392;417	A0A7I4YY48;V5K5H8	-0.33	12.5	30
GPSeeker	8256	39.58	812.355	3	FVEYIGTDEINNK	N12GlcNAc	N2H3F0S0	01Y41Y41M(31M)61M[(N(N(H(H)(H))))]	392;417	A0A7I4YY48;V5K5H8	-8.03	12.5	19
GPSeeker	8304	39.77	861.044	3	FVEYIGTDEINNK	N12GlcNAc	N2H3F1S0	01Y(61F)41Y41M(31M)61M[(N(F)(N(H(H)(H))))]	392;417	A0A7I4YY48;V5K5H8	-4.1	16.7	12
GPSeeker	8384	40.09	974.409	3	FVEYIGTDEINNK	N12GlcNAc	N2H6F0S0	01Y41Y41M(31M21M)61M(31M)61M[(N(N(H(H(H)(H))(H(H)))))]	392;417	A0A7I4YY48;V5K5H8	-4.92	16.7	22
GPSeeker	8436	40.31	1182.47	2	NLTFDGR	N1GlcNAc	N2H7F0S0	01Y41Y41M(31M21M21M)61M(31M)61M[(N(N(H(H(H)(H))(H(H(H))))))]	98;76;99;98;98;99;99;99;99;98	A0A126UAR8;A0A140EQJ5;A0A7I4YXA3;A0A7I5ED30;A0A7T7JNU2;C5HLA5;Q10737;Q5PY96;Q86G73;Q967C6	-1.33	83.3	26
GPSeeker	8464	40.42	1296.53	2	NLTFDGR	N1GlcNAc	N4H5F1S0	01Y(61F)41Y41M(31M21Y41L)61M21Y41L[(N(F)(N(H(H(N(H)))(H(N(H))))))]	98;76;99;98;98;99;99;99;99;98	A0A126UAR8;A0A140EQJ5;A0A7I4YXA3;A0A7I5ED30;A0A7T7JNU2;C5HLA5;Q10737;Q5PY96;Q86G73;Q967C6	-3.06	66.7	16
GPSeeker	8479	40.48	1263.49	2	NLTFDGR	N1GlcNAc	N2H8F0S0	01Y41Y41M(31M21M21M)61M(31M21M)61M[(N(N(H(H(H)(H(H)))(H(H(H))))))]	98;76;99;98;98;99;99;99;99;98	A0A126UAR8;A0A140EQJ5;A0A7I4YXA3;A0A7I5ED30;A0A7T7JNU2;C5HLA5;Q10737;Q5PY96;Q86G73;Q967C6	-5.82	83.3	28
GPSeeker	8498	40.56	909.735	3	FVEYIGTDEINNK	N12GlcNAc	N2H3F2S0	01Y(31F)(61F)41Y41M(31M)61M[(N(F)(N(H(H)(H)))(F))]	392;417	A0A7I4YY48;V5K5H8	1.75	12.5	17
GPSeeker	8531	40.69	1101.45	2	NLTFDGR	N1GlcNAc	N2H6F0S0	01Y41Y41M(31M21M)61M(31M)61M[(N(N(H(H(H)(H))(H(H)))))]	98;76;99;98;98;99;99;99;99;98	A0A126UAR8;A0A140EQJ5;A0A7I4YXA3;A0A7I5ED30;A0A7T7JNU2;C5HLA5;Q10737;Q5PY96;Q86G73;Q967C6	-0.38	91.7	30
GPSeeker	8542	40.73	1383.08	2	NITVIPDK	N1GlcNAc	N2H9F0S0	01Y41Y41M(31M21M21M)61M(31M21M)61M21M[(N(N(H(H(H(H))(H(H)))(H(H(H))))))]	121;121;121	A0A126UB22;A0A7I4YX32;V5K5H8	0.87	100	27
GPSeeker	8644	41.14	1140	2	NITVIPDK	N1GlcNAc	N2H6F0S0	01Y41Y41M(31M21M)61M(31M)61M[(N(N(H(H(H)(H))(H(H)))))]	121;121;121	A0A126UB22;A0A7I4YX32;V5K5H8	-0.42	107.1	24
GPSeeker	8658	41.2	940.743	3	ILYNSSLEK	N4GlcNAc	N4H4F2S0	01Y(61F)41Y41M(31M21Y(61F41L)41V)61M[(N(F)(N(H(H)(H(N(F(H))(N))))))] & 01Y(61F41L)41Y41M(31M21Y(31F)41V)61M[(N(F(H))(N(H(H)(H(N(N)(F))))))]	285;345	A0A140EQK0;A0A7I4YT66	-4.77	31.2	19
GPSeeker	8702	41.36	1221.03	2	NITVIPDK	N1GlcNAc	N2H7F0S0	01Y41Y41M(31M21M21M)61M(31M)61M[(N(N(H(H(H)(H))(H(H(H))))))]	121;121;121	A0A126UB22;A0A7I4YX32;V5K5H8	-2.33	114.3	27
GPSeeker	8709	41.39	886.724	3	ILYNSSLEK	N4GlcNAc	N4H3F2S0	01Y(61F)41Y41M(31M21Y(31F)41V)61M[(N(F)(N(H(H)(H(N(N)(F))))))]	285;345	A0A140EQK0;A0A7I4YT66	-5.85	25	18
GPSeeker	8725	41.45	1134.48	2	NLTFDGR	N1GlcNAc	N4H3F1S0	01Y(61F)41Y41M(31M21Y)61M21Y[(N(F)(N(H(H(N))(H(N)))))]	98;76;99;98;98;99;99;99;99;98	A0A126UAR8;A0A140EQJ5;A0A7I4YXA3;A0A7I5ED30;A0A7T7JNU2;C5HLA5;Q10737;Q5PY96;Q86G73;Q967C6	0.8	66.7	18
GPSeeker	8791	41.7	1155.01	2	ILYNSSLEK	N4GlcNAc	N3H3F1S0	01Y(61F)41Y41M(31M21Y)61M[(N(F)(N(H(H)(H(N)))))]	285;345	A0A140EQK0;A0A7I4YT66	-7.24	25	13
GPSeeker	8828	41.84	892.067	3	ILYNSSLEK	N4GlcNAc	N4H4F1S0	01Y(61F41L)41Y41M(31M21Y)61M21Y[(N(F(H))(N(H(H(N))(H(N)))))] & 01Y(61F41L)41Y41M(31M21Y41V)61M[(N(F(H))(N(H(H)(H(N(N))))))]	285;345	A0A140EQK0;A0A7I4YT66	5.99	31.2	16
GPSeeker	8831	41.85	1304.56	2	ILYNSSLEK	N4GlcNAc	N2H7F0S0	01Y41Y41M(31M21M21M)61M(31M)61M[(N(N(H(H(H)(H))(H(H(H))))))]	285;345	A0A140EQK0;A0A7I4YT66	1.88	131.2	41
GPSeeker	8937	42.23	1058.98	2	NITVIPDK	N1GlcNAc	N2H5F0S0	01Y41Y41M(31M)61M(31M)61M[(N(N(H(H(H)(H))(H))))]	121;121;121	A0A126UB22;A0A7I4YX32;V5K5H8	-0.28	114.3	22
GPSeeker	9023	42.55	1215.5	2	NLTFDGR	N1GlcNAc	N4H4F1S0	01Y(61F41L)41Y41M(31M21Y)61M21Y[(N(F(H))(N(H(H(N))(H(N)))))]	98;76;99;98;98;99;99;99;99;98	A0A126UAR8;A0A140EQJ5;A0A7I4YXA3;A0A7I5ED30;A0A7T7JNU2;C5HLA5;Q10737;Q5PY96;Q86G73;Q967C6	-1.01	83.3	24
pGlyco	9128	42.92	1062.12	3	ILYNSSLEK	N4GlcNAc	N5H5F2F0S0	01Y(61F41L)41Y41M(31M21Y(31F41L)41V)61M21Y[(N(F(H))(N(H(H(N))(H(N(N)(F(H)))))))]	285;345	A0A140EQK0;A0A7I4YT66	-4.32	31.2	38
GPSeeker	9225	43.26	857.868	2	NLTFDGR	N1GlcNAc	N2H3F0S0	01Y41Y41M(31M)61M[(N(N(H(H)(H))))]	98;76;99;98;98;99;99;99;99;98	A0A126UAR8;A0A140EQJ5;A0A7I4YXA3;A0A7I5ED30;A0A7T7JNU2;C5HLA5;Q10737;Q5PY96;Q86G73;Q967C6	0	116.7	23
GPSeeker	9248	43.34	1019.92	2	NLTFDGR	N1GlcNAc	N2H5F0S0	01Y41Y41M(31M)61M(31M)61M[(N(N(H(H(H)(H))(H))))]	98;76;99;98;98;99;99;99;99;98	A0A126UAR8;A0A140EQJ5;A0A7I4YXA3;A0A7I5ED30;A0A7T7JNU2;C5HLA5;Q10737;Q5PY96;Q86G73;Q967C6	-0.57	100	24
GPSeeker	9322	43.6	938.894	2	NLTFDGR	N1GlcNAc	N2H4F0S0	01Y41Y41M(31M)61M61M[(N(N(H(H(H))(H))))]	98;76;99;98;98;99;99;99;99;98	A0A126UAR8;A0A140EQJ5;A0A7I4YXA3;A0A7I5ED30;A0A7T7JNU2;C5HLA5;Q10737;Q5PY96;Q86G73;Q967C6	-0.25	91.7	26
GPSeeker	9344	43.68	1215.5	2	NLTFDGR	N1GlcNAc	N4H4F1S0	01Y(61F41L)41Y41M(31M21Y41V)61M[(N(F(H))(N(H(H)(H(N(N))))))]	98;76;99;98;98;99;99;99;99;98	A0A126UAR8;A0A140EQJ5;A0A7I4YXA3;A0A7I5ED30;A0A7T7JNU2;C5HLA5;Q10737;Q5PY96;Q86G73;Q967C6	-1.31	66.7	23
GPSeeker	9359	43.73	756.655	3	NLTFDGR	N1GlcNAc	N4H3F1S0	01Y41Y41M(31M21Y(31F)41V)61M[(N(N(H(H)(H(N(N)(F))))))]	98;76;99;98;98;99;99;99;99;98	A0A126UAR8;A0A140EQJ5;A0A7I4YXA3;A0A7I5ED30;A0A7T7JNU2;C5HLA5;Q10737;Q5PY96;Q86G73;Q967C6	1.22	66.7	24
GPSeeker	9488	44.18	959.409	2	NLTFDGR	N1GlcNAc	N3H3F0S0	01Y41Y41M(31M21Y)61M[(N(N(H(H)(H(N)))))]	98;76;99;98;98;99;99;99;99;98	A0A126UAR8;A0A140EQJ5;A0A7I4YXA3;A0A7I5ED30;A0A7T7JNU2;C5HLA5;Q10737;Q5PY96;Q86G73;Q967C6	1.51	75	22
GPSeeker	9572	44.48	1142.5	2	ILYNSSLEK	N4GlcNAc	N2H5F0S0	01Y41Y41M(31M)61M(31M)61M[(N(N(H(H(H)(H))(H))))]	285;345	A0A140EQK0;A0A7I4YT66	-3.96	43.8	20
pGlyco	13052	58.2	926.429	2	VEEFNATALK	N5GlcNAc	N2H2F0S0	01Y41Y41M31M[(N(N(H(H))))]	549;549	A0A7T7JNT2;Q9U5P5	1.57	38.9	5
GPSeeker	13754	60.84	1235.03	2	VEEFNATALK	N5GlcNAc	N2H4F2S0	01Y(31F)(61F)41Y41M(31M21M)61M[(N(F)(N(H(H)(H(H))))(F))]	549;549	A0A7T7JNT2;Q9U5P5	-4.53	77.8	13
pGlyco	13994	61.81	1226.54	2	VEEFNATALK	N5GlcNAc	N2H3F3F0S0	01Y(31F)(61F)41Y(31F41L)41M31M[(N(F)(N(H(H))(F(H)))(F))]	549;549	A0A7T7JNT2;Q9U5P5	0.37	105.6	25
GPSeeker	14041	61.98	964.423	3	VEEFNATALK	N5GlcNAc	N4H5F1S0	01Y(61F)41Y41M(31M21Y41L)61M21Y41L[(N(F)(N(H(H(N(H)))(H(N(H))))))]	549;549	A0A7T7JNT2;Q9U5P5	9.8	100	34
GPSeeker	14057	62.05	1357.09	2	VEEFNATALK	N5GlcNAc	N4H3F2S0	01Y(61F)41Y41M(31M21Y(31F)41V)61M[(N(F)(N(H(H)(H(N(N)(F))))))]	549;549	A0A7T7JNT2;Q9U5P5	-0.42	122.2	24
GPSeeker	14080	62.13	1284.06	2	VEEFNATALK	N5GlcNAc	N4H3F1S0	01Y(61F)41Y41M(31M21Y)61M21Y[(N(F)(N(H(H(N))(H(N)))))] & 01Y41Y41M(31M21Y(31F)41V)61M[(N(N(H(H)(H(N(N)(F))))))]	549;549	A0A7T7JNT2;Q9U5P5	-0.9	116.7	30
pGlyco	14087	62.15	769.345	3	VEEFNATALK	N5GlcNAc	N2H3F2F0S0	01Y(31F)41Y(31F41L)41M31M[(N(N(H(H))(F(H)))(F))]	549;549	A0A7T7JNT2;Q9U5P5	0.88	116.7	20
pGlyco	14121	62.29	1437.62	2	VEEFNATALK	N5GlcNAc	N4H4F2F0S0	01Y(61F41L)41Y(61F)41M(31M21Y41V)61M[(N(F(H))(N(F)(H(H)(H(N(N))))))]	549;549	A0A7T7JNT2;Q9U5P5	-0.54	94.4	41
pGlyco	14131	62.32	999.461	2	VEEFNATALK	N5GlcNAc	N2H2F1F0S0	01Y(61F)41Y41M31M[(N(F)(N(H(H))))]	549;549	A0A7T7JNT2;Q9U5P5	4.27	122.2	15
GPSeeker	14164	62.45	1080.99	2	VEEFNATALK	N5GlcNAc	N2H3F1S0	01Y(61F)41Y41M(31M)61M[(N(F)(N(H(H)(H))))]	549;549	A0A7T7JNT2;Q9U5P5	0.32	122.2	18
GPSeeker	14185	62.53	959.083	3	VEEFNATALK	N5GlcNAc	N4H4F2S0	01Y(61F41L)41Y41M(31M21Y(31F)41V)61M[(N(F(H))(N(H(H)(H(N(N)(F))))))]	549;549	A0A7T7JNT2;Q9U5P5	0.35	94.4	21
pGlyco	14246	62.77	1153.51	2	VEEFNATALK	N5GlcNAc	N2H3F2F0S0	01Y(61F41L)41Y(31F)41M31M[(N(F(H))(N(H(H))(F)))]	549;549	A0A7T7JNT2;Q9U5P5	0.25	116.7	21
GPSeeker	14284	62.91	1365.09	2	VEEFNATALK	N5GlcNAc	N4H4F1S0	01Y(61F41L)41Y41M(31M21Y)61M21Y[(N(F(H))(N(H(H(N))(H(N)))))]	549;549	A0A7T7JNT2;Q9U5P5	2.16	83.3	21
GPSeeker	14375	63.25	1170.01	2	VEEFNATALK	N5GlcNAc	N2H5F0S0	01Y41Y41M(31M)61M(31M)61M[(N(N(H(H(H)(H))(H))))]	549;549	A0A7T7JNT2;Q9U5P5	-0.39	122.2	26
GPSeeker	14394	63.31	1154.01	2	VEEFNATALK	N5GlcNAc	N2H3F2S0	01Y(31F)(61F)41Y41M(31M)61M[(N(F)(N(H(H)(H)))(F))]	549;549	A0A7T7JNT2;Q9U5P5	-0.26	116.7	18
GPSeeker	14477	63.61	1162.01	2	VEEFNATALK	N5GlcNAc	N2H4F1S0	01Y(61F)41Y41M(31M21M)61M[(N(F)(N(H(H)(H(H)))))]	549;549	A0A7T7JNT2;Q9U5P5	-0.17	127.8	18
GPSeeker	14491	63.67	1379.05	2	NSTEDGMANSTREK	N9GlcNAc	N2H5F0S0	01Y41Y41M(31M)61M(31M)61M[(N(N(H(H(H)(H))(H))))]	234;294	A0A140EQK0;A0A7I4YT66	1.49	23.1	19
pGlyco	14544	63.86	1072.49	2	VEEFNATALK	N5GlcNAc	N2H2F2F0S0	01Y(31F)(61F)41Y41M31M[(N(F)(N(H(H)))(F))]	549;549	A0A7T7JNT2;Q9U5P5	0.61	105.6	19
pGlyco	14546	63.87	1101	2	VEEFNATALK	N5GlcNAc	N3H2F1F0S0	01Y(61F)41Y41M31M21Y[(N(F)(N(H(H(N)))))]	549;549	A0A7T7JNT2;Q9U5P5	0.79	88.9	17
GPSeeker	14590	64.03	1365.09	2	VEEFNATALK	N5GlcNAc	N4H4F1S0	01Y(61F41L)41Y41M(31M21Y41V)61M[(N(F(H))(N(H(H)(H(N(N))))))]	549;549	A0A7T7JNT2;Q9U5P5	-2.49	100	18
GPSeeker	14615	64.12	1226.06	2	ANWTVTVIHPK	N2GlcNAc	N2H3F2S0	01Y(31F)(61F)41Y41M(31M)61M[(N(F)(N(H(H)(H)))(F))]	226;32;229;204;259;223;227;235;222;226;235;226;227;227;227;227;226;235	A0A126UAR8;A0A126UAS8;A0A126UB22;A0A140EQJ5;A0A140EQJ7;A0A7I4YX32;A0A7I4YXA3;A0A7I4YXT9;A0A7I4YY21;A0A7I5ED30;A0A7T7FPG8;A0A7T7JNU2;C5HLA5;Q10737;Q5PY96;Q86G73;Q967C6;Q9U5P6	-10.04	25	9
GPSeeker	14620	64.14	726.323	3	VEEFNATALK	N5GlcNAc	N2H4F0S0	01Y41Y41M(31M)61M61M[(N(N(H(H(H))(H))))]	549;549	A0A7T7JNT2;Q9U5P5	-2.11	122.2	26
GPSeeker	14636	64.2	1391.58	2	NSTEDGMANSTREK	N9GlcNAc	N3H3F1S0	01Y(61F)41Y41M(31M21Y)61M[(N(F)(N(H(H)(H(N)))))]	234;294	A0A140EQK0;A0A7I4YT66	9.33	11.5	20
pGlyco	14689	64.39	1153.51	2	VEEFNATALK	N5GlcNAc	N2H3F2F0S0	01Y(61F)41Y(31F41L)41M31M[(N(F)(N(H(H))(F(H))))]	549;549	A0A7T7JNT2;Q9U5P5	1.21	55.6	19
GPSeeker	14719	64.49	1109.5	2	VEEFNATALK	N5GlcNAc	N3H3F0S0	01Y41Y41M(31M21Y)61M[(N(N(H(H)(H(N)))))]	549;549	A0A7T7JNT2;Q9U5P5	2.31	94.4	23
GPSeeker	14765	64.67	1211.04	2	VEEFNATALK	N5GlcNAc	N4H3F0S0	01Y41Y41M(31M21Y41V)61M[(N(N(H(H)(H(N(N))))))]	549;549	A0A7T7JNT2;Q9U5P5	2.2	72.2	20
GPSeeker	14784	64.73	1162.01	2	VEEFNATALK	N5GlcNAc	N2H4F1S0	01Y(61F)41Y41M(31M)61M61M[(N(F)(N(H(H(H))(H))))]	549;549	A0A7T7JNT2;Q9U5P5	-0.8	94.4	17
pGlyco	15025	65.67	1250.04	2	AYMMSILEPMYNK	M3HydM4HydN12GlcNAc	N2H2F1F0S0	01Y(61F)41Y41M31M[(N(F)(N(H(H))))]	728;728	A0A7T7JNT2;Q9U5P5	6.01	50	11
GPSeeker	15050	65.76	1182.53	2	VEEFNATALK	N5GlcNAc	N3H3F1S0	01Y(61F)41Y41M(31M21Y)61M[(N(F)(N(H(H)(H(N)))))]	549;549	A0A7T7JNT2;Q9U5P5	0.59	100	22
pGlyco	15402	67.21	1169.01	2	AYMMSILEPMYNK	M4HydN12GlcNAc	N2H2F0S0	01Y41Y41M31M[(N(N(H(H))))]	728;728	A0A7T7JNT2;Q9U5P5	5.71	41.7	7
GPSeeker	16509	71.68	936.416	3	ANWTVTVIHPK	N2GlcNAc	N2H7F0S0	01Y41Y41M(31M21M21M)61M(31M)61M[(N(N(H(H(H)(H))(H(H(H))))))]	226;32;229;204;259;223;227;235;222;226;235;226;227;227;227;227;226;235	A0A126UAR8;A0A126UAS8;A0A126UB22;A0A140EQJ5;A0A140EQJ7;A0A7I4YX32;A0A7I4YXA3;A0A7I4YXT9;A0A7I4YY21;A0A7I5ED30;A0A7T7FPG8;A0A7T7JNU2;C5HLA5;Q10737;Q5PY96;Q86G73;Q967C6;Q9U5P6	0.06	95	29
GPSeeker	16536	71.78	925.433	3	YKANWTVTVIHPK	N4GlcNAc	N2H5F0S0	01Y41Y41M(31M)61M(31M)61M[(N(N(H(H(H)(H))(H))))]	226;32;204;227;226;226;227;227;227;227;226	A0A126UAR8;A0A126UAS8;A0A140EQJ5;A0A7I4YXA3;A0A7I5ED30;A0A7T7JNU2;C5HLA5;Q10737;Q5PY96;Q86G73;Q967C6	0.24	108.3	28
GPSeeker	16540	71.79	882.399	3	ANWTVTVIHPK	N2GlcNAc	N2H6F0S0	01Y41Y41M(31M21M)61M(31M)61M[(N(N(H(H(H)(H))(H(H)))))]	226;32;229;204;259;223;227;235;222;226;235;226;227;227;227;227;226;235	A0A126UAR8;A0A126UAS8;A0A126UB22;A0A140EQJ5;A0A140EQJ7;A0A7I4YX32;A0A7I4YXA3;A0A7I4YXT9;A0A7I4YY21;A0A7I5ED30;A0A7T7FPG8;A0A7T7JNU2;C5HLA5;Q10737;Q5PY96;Q86G73;Q967C6;Q9U5P6	0.44	125	28
GPSeeker	16548	71.82	1242.07	2	ANWTVTVIHPK	N2GlcNAc	N2H5F0S0	01Y41Y41M(31M)61M(31M)61M[(N(N(H(H(H)(H))(H))))]	226;32;229;204;259;223;227;235;222;226;235;226;227;227;227;227;226;235	A0A126UAR8;A0A126UAS8;A0A126UB22;A0A140EQJ5;A0A140EQJ7;A0A7I4YX32;A0A7I4YXA3;A0A7I4YXT9;A0A7I4YY21;A0A7I5ED30;A0A7T7FPG8;A0A7T7JNU2;C5HLA5;Q10737;Q5PY96;Q86G73;Q967C6;Q9U5P6	1.06	135	28
GPSeeker	16560	71.86	1161.04	2	ANWTVTVIHPK	N2GlcNAc	N2H4F0S0	01Y41Y41M(31M)61M61M[(N(N(H(H(H))(H))))]	226;32;229;204;259;223;227;235;222;226;235;226;227;227;227;227;226;235	A0A126UAR8;A0A126UAS8;A0A126UB22;A0A140EQJ5;A0A140EQJ7;A0A7I4YX32;A0A7I4YXA3;A0A7I4YXT9;A0A7I4YY21;A0A7I5ED30;A0A7T7FPG8;A0A7T7JNU2;C5HLA5;Q10737;Q5PY96;Q86G73;Q967C6;Q9U5P6	-0.61	115	26
pGlyco	16588	71.95	998.485	2	ANWTVTVIHPK	N2GlcNAc	N2H2F0S0	01Y41Y41M31M[(N(N(H(H))))]	226;32;229;204;259;223;227;235;222;226;235;226;227;227;227;227;226;235	A0A126UAR8;A0A126UAS8;A0A126UB22;A0A140EQJ5;A0A140EQJ7;A0A7I4YX32;A0A7I4YXA3;A0A7I4YXT9;A0A7I4YY21;A0A7I5ED30;A0A7T7FPG8;A0A7T7JNU2;C5HLA5;Q10737;Q5PY96;Q86G73;Q967C6;Q9U5P6	-0.46	135	8
GPSeeker	16662	72.25	1012.45	3	ANWTVTVIHPK	N2GlcNAc	N4H5F1S0	01Y(61F)41Y41M(31M21Y41L)61M21Y41L[(N(F)(N(H(H(N(H)))(H(N(H))))))]	226;32;229;204;259;223;227;235;222;226;235;226;227;227;227;227;226;235	A0A126UAR8;A0A126UAS8;A0A126UB22;A0A140EQJ5;A0A140EQJ7;A0A7I4YX32;A0A7I4YXA3;A0A7I4YXT9;A0A7I4YY21;A0A7I5ED30;A0A7T7FPG8;A0A7T7JNU2;C5HLA5;Q10737;Q5PY96;Q86G73;Q967C6;Q9U5P6	0.22	105	23
pGlyco	16674	72.3	866.061	3	ANWTVTVIHPK	N2GlcNAc	N2H3F3F0S0	01Y(31F)(61F)41Y(31F41L)41M31M[(N(F)(N(H(H))(F(H)))(F))]	226;32;229;204;259;223;227;235;222;226;235;226;227;227;227;227;226;235	A0A126UAR8;A0A126UAS8;A0A126UB22;A0A140EQJ5;A0A140EQJ7;A0A7I4YX32;A0A7I4YXA3;A0A7I4YXT9;A0A7I4YY21;A0A7I5ED30;A0A7T7FPG8;A0A7T7JNU2;C5HLA5;Q10737;Q5PY96;Q86G73;Q967C6;Q9U5P6	-8.45	85	20
GPSeeker	16700	72.41	972.113	3	ANWTVTVIHPK	N2GlcNAc	N5H3F1S0	01Y(61F)41Y41M(31M21Y41V)61M21Y[(N(F)(N(H(H(N))(H(N(N))))))]	226;32;229;204;259;223;227;235;222;226;235;226;227;227;227;227;226;235	A0A126UAR8;A0A126UAS8;A0A126UB22;A0A140EQJ5;A0A140EQJ7;A0A7I4YX32;A0A7I4YXA3;A0A7I4YXT9;A0A7I4YY21;A0A7I5ED30;A0A7T7FPG8;A0A7T7JNU2;C5HLA5;Q10737;Q5PY96;Q86G73;Q967C6;Q9U5P6	2.11	75	22
GPSeeker	16728	72.49	720.346	3	ANWTVTVIHPK	N2GlcNAc	N2H3F0S0	01Y41Y41M(31M)61M[(N(N(H(H)(H))))]	226;32;229;204;259;223;227;235;222;226;235;226;227;227;227;227;226;235	A0A126UAR8;A0A126UAS8;A0A126UB22;A0A140EQJ5;A0A140EQJ7;A0A7I4YX32;A0A7I4YXA3;A0A7I4YXT9;A0A7I4YY21;A0A7I5ED30;A0A7T7FPG8;A0A7T7JNU2;C5HLA5;Q10737;Q5PY96;Q86G73;Q967C6;Q9U5P6	0.53	140	20
GPSeeker	16755	72.59	871.417	3	YKANWTVTVIHPK	N4GlcNAc	N2H4F0S0	01Y41Y41M(31M)61M61M[(N(N(H(H(H))(H))))]	226;32;204;227;226;226;227;227;227;227;226	A0A126UAR8;A0A126UAS8;A0A140EQJ5;A0A7I4YXA3;A0A7I5ED30;A0A7T7JNU2;C5HLA5;Q10737;Q5PY96;Q86G73;Q967C6	1.06	112.5	27
GPSeeker	16797	72.76	1020.8	3	ANWTVTVIHPK	N2GlcNAc	N5H3F2S0	01Y(61F)41Y41M(31M21Y(31F)41V)61M21Y[(N(F)(N(H(H(N))(H(N(N)(F))))))]	226;32;229;204;259;223;227;235;222;226;235;226;227;227;227;227;226;235	A0A126UAR8;A0A126UAS8;A0A126UB22;A0A140EQJ5;A0A140EQJ7;A0A7I4YX32;A0A7I4YXA3;A0A7I4YXT9;A0A7I4YY21;A0A7I5ED30;A0A7T7FPG8;A0A7T7JNU2;C5HLA5;Q10737;Q5PY96;Q86G73;Q967C6;Q9U5P6	3.92	95	15
GPSeeker	16831	72.9	1254.58	2	ANWTVTVIHPK	N2GlcNAc	N3H3F1S0	01Y(61F)41Y41M(31M21Y)61M[(N(F)(N(H(H)(H(N)))))]	226;32;229;204;259;223;227;235;222;226;235;226;227;227;227;227;226;235	A0A126UAR8;A0A126UAS8;A0A126UB22;A0A140EQJ5;A0A140EQJ7;A0A7I4YX32;A0A7I4YXA3;A0A7I4YXT9;A0A7I4YY21;A0A7I5ED30;A0A7T7FPG8;A0A7T7JNU2;C5HLA5;Q10737;Q5PY96;Q86G73;Q967C6;Q9U5P6	-1.24	120	19
GPSeeker	17061	73.8	1356.12	2	ANWTVTVIHPK	N2GlcNAc	N4H3F1S0	01Y(61F)41Y41M(31M21Y)61M21Y[(N(F)(N(H(H(N))(H(N)))))]	226;32;229;204;259;223;227;235;222;226;235;226;227;227;227;227;226;235	A0A126UAR8;A0A126UAS8;A0A126UB22;A0A140EQJ5;A0A140EQJ7;A0A7I4YX32;A0A7I4YXA3;A0A7I4YXT9;A0A7I4YY21;A0A7I5ED30;A0A7T7FPG8;A0A7T7JNU2;C5HLA5;Q10737;Q5PY96;Q86G73;Q967C6;Q9U5P6	-0.53	130	18
pGlyco	17064	73.8	1152.54	2	ANWTVTVIHPK	N2GlcNAc	N2H3F1F0S0	01Y41Y(31F41L)41M31M[(N(N(H(H))(F(H))))]	226;32;229;204;259;223;227;235;222;226;235;226;227;227;227;227;226;235	A0A126UAR8;A0A126UAS8;A0A126UB22;A0A140EQJ5;A0A140EQJ7;A0A7I4YX32;A0A7I4YXA3;A0A7I4YXT9;A0A7I4YY21;A0A7I5ED30;A0A7T7FPG8;A0A7T7JNU2;C5HLA5;Q10737;Q5PY96;Q86G73;Q967C6;Q9U5P6	0.98	125	14
GPSeeker	17083	73.88	1283.09	2	ANWTVTVIHPK	N2GlcNAc	N4H3F0S0	01Y41Y41M(31M21Y41V)61M[(N(N(H(H)(H(N(N))))))]	226;32;229;204;259;223;227;235;222;226;235;226;227;227;227;227;226;235	A0A126UAR8;A0A126UAS8;A0A126UB22;A0A140EQJ5;A0A140EQJ7;A0A7I4YX32;A0A7I4YXA3;A0A7I4YXT9;A0A7I4YY21;A0A7I5ED30;A0A7T7FPG8;A0A7T7JNU2;C5HLA5;Q10737;Q5PY96;Q86G73;Q967C6;Q9U5P6	0.99	115	29
GPSeeker	17105	73.97	1437.15	2	ANWTVTVIHPK	N2GlcNAc	N4H4F1S0	01Y(61F41L)41Y41M(31M21Y41V)61M[(N(F(H))(N(H(H)(H(N(N))))))]	226;32;229;204;259;223;227;235;222;226;235;226;227;227;227;227;226;235	A0A126UAR8;A0A126UAS8;A0A126UB22;A0A140EQJ5;A0A140EQJ7;A0A7I4YX32;A0A7I4YXA3;A0A7I4YXT9;A0A7I4YY21;A0A7I5ED30;A0A7T7FPG8;A0A7T7JNU2;C5HLA5;Q10737;Q5PY96;Q86G73;Q967C6;Q9U5P6	-1.47	120	22
GPSeeker	17208	74.37	1356.12	2	ANWTVTVIHPK	N2GlcNAc	N4H3F1S0	01Y41Y41M(31M21Y(31F)41V)61M[(N(N(H(H)(H(N(N)(F))))))]	226;32;229;204;259;223;227;235;222;226;235;226;227;227;227;227;226;235	A0A126UAR8;A0A126UAS8;A0A126UB22;A0A140EQJ5;A0A140EQJ7;A0A7I4YX32;A0A7I4YXA3;A0A7I4YXT9;A0A7I4YY21;A0A7I5ED30;A0A7T7FPG8;A0A7T7JNU2;C5HLA5;Q10737;Q5PY96;Q86G73;Q967C6;Q9U5P6	-0.26	120	26
GPSeeker	17249	74.53	1181.55	2	ANWTVTVIHPK	N2GlcNAc	N3H3F0S0	01Y41Y41M(31M21Y)61M[(N(N(H(H)(H(N)))))]	226;32;229;204;259;223;227;235;222;226;235;226;227;227;227;227;226;235	A0A126UAR8;A0A126UAS8;A0A126UB22;A0A140EQJ5;A0A140EQJ7;A0A7I4YX32;A0A7I4YXA3;A0A7I4YXT9;A0A7I4YY21;A0A7I5ED30;A0A7T7FPG8;A0A7T7JNU2;C5HLA5;Q10737;Q5PY96;Q86G73;Q967C6;Q9U5P6	-0.98	120	25
GPSeeker	17451	75.28	958.437	3	ANWTVTVIHPK	N2GlcNAc	N4H4F1S0	01Y(61F41L)41Y41M(31M21Y)61M21Y[(N(F(H))(N(H(H(N))(H(N)))))]	226;32;229;204;259;223;227;235;222;226;235;226;227;227;227;227;226;235	A0A126UAR8;A0A126UAS8;A0A126UB22;A0A140EQJ5;A0A140EQJ7;A0A7I4YX32;A0A7I4YXA3;A0A7I4YXT9;A0A7I4YY21;A0A7I5ED30;A0A7T7FPG8;A0A7T7JNU2;C5HLA5;Q10737;Q5PY96;Q86G73;Q967C6;Q9U5P6	1.54	100	23
pGlyco	17718	76.28	1391.13	2	AFNATSLQITQTR	N3GlcNAc	N2H3F3F0S0	01Y(31F)(61F)41Y(31F41L)41M31M[(N(F)(N(H(H))(F(H)))(F))]	551;545;523;550	A0A126UB22;A0A7I4YX32;A0A7I4YY48;V5K5H8	-3.53	108.3	25
pGlyco	17762	76.44	1068.48	3	AFNATSLQITQTR	N3GlcNAc	N4H4F2F0S0	01Y(61F41L)41Y(61F)41M(31M21Y41V)61M[(N(F(H))(N(F)(H(H)(H(N(N))))))]	551;545;523;550	A0A126UB22;A0A7I4YX32;A0A7I4YY48;V5K5H8	0.56	91.7	39
GPSeeker	17766	76.46	1062.13	3	NLLAQCDKNSSIASACSK	C6CamN9GlcNAcC16Cam	N2H5F0S0	01Y41Y41M(31M)61M(31M)61M[(N(N(H(H(H)(H))(H))))]	916;976	A0A140EQK0;A0A7I4YT66	9.19	14.7	20
GPSeeker	17825	76.69	1020.14	3	AFNATSLQITQTR	N3GlcNAc	N4H4F1S0	01Y(61F41L)41Y41M(31M21Y)61M21Y[(N(F(H))(N(H(H(N))(H(N)))))] & 01Y(61F41L)41Y41M(31M21Y41V)61M[(N(F(H))(N(H(H)(H(N(N))))))]	551;545;523;550	A0A126UB22;A0A7I4YX32;A0A7I4YY48;V5K5H8	12.38	104.2	19
GPSeeker	17845	76.76	1318.61	2	AFNATSLQITQTR	N3GlcNAc	N2H3F2S0	01Y(31F)(61F)41Y41M(31M)61M[(N(F)(N(H(H)(H)))(F))]	551;545;523;550	A0A126UB22;A0A7I4YX32;A0A7I4YY48;V5K5H8	1.94	104.2	20
GPSeeker	17850	76.78	1245.58	2	AFNATSLQITQTR	N3GlcNAc	N2H3F1S0	01Y(61F)41Y41M(31M)61M[(N(F)(N(H(H)(H))))]	551;545;523;550	A0A126UB22;A0A7I4YX32;A0A7I4YY48;V5K5H8	1.69	108.3	19
GPSeeker	17888	76.92	1347.12	2	AFNATSLQITQTR	N3GlcNAc	N3H3F1S0	01Y(61F)41Y41M(31M21Y)61M[(N(F)(N(H(H)(H(N)))))]	551;545;523;550	A0A126UB22;A0A7I4YX32;A0A7I4YY48;V5K5H8	2.27	100	24
GPSeeker	17898	76.96	966.106	3	AFNATSLQITQTR	N3GlcNAc	N4H3F1S0	01Y41Y41M(31M21Y(31F)41V)61M[(N(N(H(H)(H(N(N)(F))))))]	551;545;523;550	A0A126UB22;A0A7I4YX32;A0A7I4YY48;V5K5H8	0.16	83.3	24
GPSeeker	17936	77.11	884.746	3	AFNATSLQITQTR	N3GlcNAc	N2H4F1S0	01Y(61F)41Y41M(31M)61M61M[(N(F)(N(H(H(H))(H))))]	551;545;523;550	A0A126UB22;A0A7I4YX32;A0A7I4YY48;V5K5H8	9.75	100	19
pGlyco	17937	77.11	1164.05	2	AFNATSLQITQTR	N3GlcNAc	N2H2F1F0S0	01Y(61F)41Y41M31M[(N(F)(N(H(H))))]	551;545;523;550	A0A126UB22;A0A7I4YX32;A0A7I4YY48;V5K5H8	0.61	112.5	15
GPSeeker	17942	77.13	1521.69	2	AFNATSLQITQTR	N3GlcNAc	N4H3F2S0	01Y(61F)41Y41M(31M21Y(31F)41V)61M[(N(F)(N(H(H)(H(N(N)(F))))))]	551;545;523;550	A0A126UB22;A0A7I4YX32;A0A7I4YY48;V5K5H8	1.66	95.8	23
pGlyco	17976	77.27	879.072	3	AFNATSLQITQTR	N3GlcNAc	N2H3F2F0S0	01Y(61F)41Y(31F41L)41M31M[(N(F)(N(H(H))(F(H))))]	551;545;523;550	A0A126UB22;A0A7I4YX32;A0A7I4YY48;V5K5H8	0.73	112.5	20
pGlyco	17977	77.28	825.053	3	AFNATSLQITQTR	N3GlcNAc	N2H2F2F0S0	01Y(61F)41Y(31F)41M31M[(N(F)(N(H(H))(F)))]	551;545;523;550	A0A126UB22;A0A7I4YX32;A0A7I4YY48;V5K5H8	0.17	112.5	17
pGlyco	17987	77.31	1245.07	2	AFNATSLQITQTR	N3GlcNAc	N2H3F1F0S0	01Y41Y(31F41L)41M31M[(N(N(H(H))(F(H))))]	551;545;523;550	A0A126UB22;A0A7I4YX32;A0A7I4YY48;V5K5H8	-0.3	112.5	14
GPSeeker	18034	77.51	966.107	3	AFNATSLQITQTR	N3GlcNAc	N4H3F1S0	01Y(61F)41Y41M(31M21Y)61M21Y[(N(F)(N(H(H(N))(H(N)))))]	551;545;523;550	A0A126UB22;A0A7I4YX32;A0A7I4YY48;V5K5H8	1.8	83.3	21
pGlyco	18047	77.56	879.071	3	AFNATSLQITQTR	N3GlcNAc	N2H3F2F0S0	01Y(61F41L)41Y(31F)41M31M[(N(F(H))(N(H(H))(F)))]	551;545;523;550	A0A126UB22;A0A7I4YX32;A0A7I4YY48;V5K5H8	0.65	116.7	21
pGlyco	18126	77.9	1237.08	2	AFNATSLQITQTR	N3GlcNAc	N2H2F2F0S0	01Y(31F)(61F)41Y41M31M[(N(F)(N(H(H)))(F))]	551;545;523;550	A0A126UB22;A0A7I4YX32;A0A7I4YY48;V5K5H8	2.02	104.2	18
pGlyco	18161	78.04	1265.59	2	AFNATSLQITQTR	N3GlcNAc	N3H2F1F0S0	01Y(61F)41Y41M31M21Y[(N(F)(N(H(H(N)))))]	551;545;523;550	A0A126UB22;A0A7I4YX32;A0A7I4YY48;V5K5H8	3.22	112.5	17
GPSeeker	18169	78.07	1250.03	2	NFTTDGNIMIR	N1GlcNAc	N2H5F0S0	01Y41Y41M(31M)61M(31M)61M[(N(N(H(H(H)(H))(H))))]	166;226	A0A140EQK0;A0A7I4YT66	-1.66	75	17
pGlyco	18176	78.1	879.071	3	AFNATSLQITQTR	N3GlcNAc	N2H3F2F0S0	01Y(31F)41Y(31F41L)41M31M[(N(N(H(H))(F(H)))(F))]	551;545;523;550	A0A126UB22;A0A7I4YX32;A0A7I4YY48;V5K5H8	0.67	112.5	20
pGlyco	18191	78.17	1688.21	2	AYMMSILEPMYNK	M3HydM4HydN12GlcNAc	N4H4F2F0S0	01Y(61F41L)41Y(61F)41M(31M21Y41V)61M[(N(F(H))(N(F)(H(H)(H(N(N))))))]	728;728	A0A7T7JNT2;Q9U5P5	9.97	37.5	40
pGlyco	18249	78.43	985.08	3	AYMMSILEPMYNK	M3HydM4HydN12GlcNAc	N2H3F3F0S0	01Y(31F)(61F)41Y(31F41L)41M31M[(N(F)(N(H(H))(F(H)))(F))]	728;728	A0A7T7JNT2;Q9U5P5	2.99	75	23
GPSeeker	18274	78.53	1334.6	2	AFNATSLQITQTR	N3GlcNAc	N2H5F0S0	01Y41Y41M(31M)61M(31M)61M[(N(N(H(H(H)(H))(H))))]	551;545;523;550	A0A126UB22;A0A7I4YX32;A0A7I4YY48;V5K5H8	2.34	104.2	33
GPSeeker	18413	79.14	1253.58	2	AFNATSLQITQTR	N3GlcNAc	N2H4F0S0	01Y41Y41M(31M)61M61M[(N(N(H(H(H))(H))))]	551;545;523;550	A0A126UB22;A0A7I4YX32;A0A7I4YY48;V5K5H8	1.85	100	28
GPSeeker	18549	79.74	849.731	3	AFNATSLQITQTR	N3GlcNAc	N3H3F0S0	01Y41Y41M(31M21Y)61M[(N(N(H(H)(H(N)))))]	551;545;523;550	A0A126UB22;A0A7I4YX32;A0A7I4YY48;V5K5H8	5.08	83.3	21
pGlyco	19312	83.08	1125.8	3	AYMMSILEPMYNK	M4HydM10HydN12GlcNAc	N4H4F2F0S0	01Y(61F41L)41Y(61F)41M(31M21Y41V)61M[(N(F(H))(N(F)(H(H)(H(N(N))))))]	728;728	A0A7T7JNT2;Q9U5P5	0.45	41.7	39
pGlyco	19676	84.72	985.085	3	AYMMSILEPMYNK	M4HydM10HydN12GlcNAc	N2H3F3F0S0	01Y(31F)(61F)41Y(31F41L)41M31M[(N(F)(N(H(H))(F(H)))(F))]	728;728	A0A7T7JNT2;Q9U5P5	7.74	58.3	23
GPSeeker	19856	85.52	951.088	3	NSSIASACSKVPSIGR	N1GlcNAcC8Cam	N2H5F0S0	01Y41Y41M(31M)61M(31M)61M[(N(N(H(H(H)(H))(H))))]	916;976	A0A140EQK0;A0A7I4YT66	-3.98	16.7	16
GPSeeker	19899	85.72	1057.93	4	GAQNMTSYACSAGISCLEFFEHR	N4GlcNAcC10CamC16Cam	N4H3F2S0	01Y(61F)41Y41M(31M21Y(31F)41V)61M[(N(F)(N(H(H)(H(N(N)(F))))))]	313	A0A7I4YHY9	-12.4	11.4	8
pGlyco	19904	85.74	1125.79	3	AYMMSILEPMYNK	M3HydM10HydN12GlcNAc	N4H4F2F0S0	01Y(61F41L)41Y(61F)41M(31M21Y41V)61M[(N(F(H))(N(F)(H(H)(H(N(N))))))]	728;728	A0A7T7JNT2;Q9U5P5	-0.19	45.8	40
GPSeeker	20767	89.35	1234.86	3	NITVIPDKCELFSGDK	N1GlcNAcC9Cam	N2H9F0S0	01Y41Y41M(31M21M21M)61M(31M21M)61M21M[(N(N(H(H(H(H))(H(H)))(H(H(H))))))]	121;121;121	A0A126UB22;A0A7I4YX32;V5K5H8	1.87	76.7	32
GPSeeker	20900	89.89	1163	2	NLTFDGR	N1GlcNAc	N5H3F0S0	01Y41Y41M(31M21Y41V)61M21Y[(N(N(H(H(N))(H(N(N))))))]	98;76;99;98;98;99;99;99;99;98	A0A126UAR8;A0A140EQJ5;A0A7I4YXA3;A0A7I5ED30;A0A7T7JNU2;C5HLA5;Q10737;Q5PY96;Q86G73;Q967C6	11.18	33.3	21
GPSeeker	21045	90.49	1018.45	3	NITVIPDKCELFSGDK	N1GlcNAcC9Cam	N2H5F0S0	01Y41Y41M(31M)61M(31M)61M[(N(N(H(H(H)(H))(H))))]	121;121;121	A0A126UB22;A0A7I4YX32;V5K5H8	0.41	96.7	25
GPSeeker	21114	90.78	1126.49	3	NITVIPDKCELFSGDK	N1GlcNAcC9Cam	N2H7F0S0	01Y41Y41M(31M21M21M)61M(31M)61M[(N(N(H(H(H)(H))(H(H(H))))))]	121;121;121	A0A126UB22;A0A7I4YX32;V5K5H8	-0.07	76.7	30
GPSeeker	21262	91.42	1025.78	3	QATAVCHFLFTHNATR	C6CamN13GlcNAc	N2H4F1S0	01Y(61F)41Y41M(31M)61M61M[(N(F)(N(H(H(H))(H))))]	622;980	A0A140EQK1;A0A7I4YNX1	-6.2	13.3	22
GPSeeker	21345	91.78	1072.47	3	NITVIPDKCELFSGDK	N1GlcNAcC9Cam	N2H6F0S0	01Y41Y41M(31M21M)61M(31M)61M[(N(N(H(H(H)(H))(H(H)))))]	121;121;121	A0A126UB22;A0A7I4YX32;V5K5H8	-3.11	70	33
GPSeeker	21962	94.62	944.091	3	AFNATSLQITQTR	N3GlcNAc	N2H6F0S0	01Y41Y41M(31M21M)61M(31M)61M[(N(N(H(H(H)(H))(H(H)))))]	551;545;523;550	A0A126UB22;A0A7I4YX32;A0A7I4YY48;V5K5H8	5.12	12.5	22
GPSeeker	22062	95.07	1174.5	3	NISVIADQCELFSNNQK	N1GlcNAcC9Cam	N2H7F0S0	01Y41Y41M(31M21M21M)61M(31M)61M[(N(N(H(H(H)(H))(H(H(H))))))]	157;133;133;133	A0A140EQJ7;A0A7I4YXT9;A0A7T7FPG8;Q9U5P6	-0.09	112.5	31
GPSeeker	22065	95.09	1250.87	3	NISVIADQCELFSNNQK	N1GlcNAcC9Cam	N4H5F1S0	01Y(61F)41Y41M(31M21Y41L)61M21Y41L[(N(F)(N(H(H(N(H)))(H(N(H))))))]	157;133;133;133	A0A140EQJ7;A0A7I4YXT9;A0A7T7FPG8;Q9U5P6	-1.15	112.5	18
GPSeeker	22122	95.35	1120.48	3	NISVIADQCELFSNNQK	N1GlcNAcC9Cam	N2H6F0S0	01Y41Y41M(31M21M)61M(31M)61M[(N(N(H(H(H)(H))(H(H)))))]	157;133;133;133	A0A140EQJ7;A0A7I4YXT9;A0A7T7FPG8;Q9U5P6	-1.37	118.8	26
GPSeeker	22205	95.73	1599.19	2	NISVIADQCELFSNNQK	N1GlcNAcC9Cam	N2H5F0S0	01Y41Y41M(31M)61M(31M)61M[(N(N(H(H(H)(H))(H))))]	157;133;133;133	A0A140EQJ7;A0A7I4YXT9;A0A7T7FPG8;Q9U5P6	-0.23	118.8	32
GPSeeker	22270	96	1196.52	3	NISVIADQCELFSNNQK	N1GlcNAcC9Cam	N4H4F1S0	01Y(61F41L)41Y41M(31M21Y)61M21Y[(N(F(H))(N(H(H(N))(H(N)))))] & 01Y(61F41L)41Y41M(31M21Y41V)61M[(N(F(H))(N(H(H)(H(N(N))))))]	157;133;133;133	A0A140EQJ7;A0A7I4YXT9;A0A7T7FPG8;Q9U5P6	-2.42	100	20
GPSeeker	22316	96.2	1437.14	2	NISVIADQCELFSNNQK	N1GlcNAcC9Cam	N2H3F0S0	01Y41Y41M(31M)61M[(N(N(H(H)(H))))]	157;133;133;133	A0A140EQJ7;A0A7I4YXT9;A0A7T7FPG8;Q9U5P6	0.08	109.4	23
GPSeeker	22539	97.16	1061.15	3	NISVIADQCELFSNNQK	N1GlcNAcC9Cam	N2H4F1S0	01Y(61F)41Y41M(31M)61M61M[(N(F)(N(H(H(H))(H))))]	157;133;133;133	A0A140EQJ7;A0A7I4YXT9;A0A7T7FPG8;Q9U5P6	12.48	43.8	12
pGlyco	22545	97.18	904.077	3	NISVIADQCELFSNNQK	N1GlcNAcC9Cam	N2H2F0S0	01Y41Y41M31M[(N(N(H(H))))]	157;133;133;133	A0A140EQJ7;A0A7I4YXT9;A0A7T7FPG8;Q9U5P6	1.2	128.1	8
GPSeeker	22566	97.27	1026.12	3	NISVIADQCELFSNNQK	N1GlcNAcC9Cam	N3H3F0S0	01Y41Y41M(31M21Y)61M[(N(N(H(H)(H(N)))))]	157;133;133;133	A0A140EQJ7;A0A7I4YXT9;A0A7T7FPG8;Q9U5P6	0.97	96.9	20
GPSeeker	22710	97.91	1518.16	2	NISVIADQCELFSNNQK	N1GlcNAcC9Cam	N2H4F0S0	01Y41Y41M(31M)61M61M[(N(N(H(H(H))(H))))]	157;133;133;133	A0A140EQJ7;A0A7I4YXT9;A0A7T7FPG8;Q9U5P6	-0.52	112.5	27
pGlyco	23301	100.53	1120.47	3	AYMMSILEPMYNK	M4HydN12GlcNAc	N4H4F2F0S0	01Y(61F41L)41Y(61F)41M(31M21Y41V)61M[(N(F(H))(N(F)(H(H)(H(N(N))))))]	728;728	A0A7T7JNT2;Q9U5P5	4.93	33.3	40
pGlyco	23466	101.28	1120.47	3	AYMMSILEPMYNK	M3HydN12GlcNAc	N4H4F2F0S0	01Y(61F41L)41Y(61F)41M(31M21Y41V)61M[(N(F(H))(N(F)(H(H)(H(N(N))))))]	728;728	A0A7T7JNT2;Q9U5P5	2.21	62.5	40
pGlyco	23663	102.15	1469.12	2	AYMMSILEPMYNK	M3HydN12GlcNAc	N2H3F3F0S0	01Y(31F)(61F)41Y(31F41L)41M31M[(N(F)(N(H(H))(F(H)))(F))]	728;728	A0A7T7JNT2;Q9U5P5	1.89	100	24
GPSeeker	23765	102.59	1410.12	2	NSSIASACSKVPSIGR	N1GlcNAcC8Cam	N2H3F2S0	01Y(31F)(61F)41Y41M(31M)61M[(N(F)(N(H(H)(H)))(F))]	916;976	A0A140EQK0;A0A7I4YT66	-10.77	10	15
GPSeeker	23778	102.65	1075.81	3	NSSIASACSKVPSIGR	N1GlcNAcC8Cam	N4H3F2S0	01Y(61F)41Y41M(31M21Y(31F)41V)61M[(N(F)(N(H(H)(H(N(N)(F))))))]	916;976	A0A140EQK0;A0A7I4YT66	-7.62	16.7	14
pGlyco	23964	103.48	931.062	3	AYMMSILEPMYNK	M3HydN12GlcNAc	N2H3F2F0S0	01Y(31F)41Y(31F41L)41M31M[(N(N(H(H))(F(H)))(F))]	728;728	A0A7T7JNT2;Q9U5P5	2.1	91.7	20
pGlyco	23998	103.64	1396.09	2	AYMMSILEPMYNK	M3HydN12GlcNAc	N2H3F2F0S0	01Y(61F41L)41Y(31F)41M31M[(N(F(H))(N(H(H))(F)))]	728;728	A0A7T7JNT2;Q9U5P5	0.5	70.8	20
GPSeeker	24274	104.89	1160.89	3	VYARPEAINLTGYALDTSVK	N9GlcNAc	N4H3F0S0	01Y41Y41M(31M21Y41V)61M[(N(N(H(H)(H(N(N))))))]	439;499	A0A140EQK0;A0A7I4YT66	1.86	36.8	18
pGlyco	24642	106.54	1120.46	3	AYMMSILEPMYNK	M10HydN12GlcNAc	N4H4F2F0S0	01Y(61F41L)41Y(61F)41M(31M21Y41V)61M[(N(F(H))(N(F)(H(H)(H(N(N))))))]	728;728	A0A7T7JNT2;Q9U5P5	-5.79	33.3	40
pGlyco	24813	107.3	1315.06	2	AYMMSILEPMYNK	M3HydN12GlcNAc	N2H2F2F0S0	01Y(61F)41Y(31F)41M31M[(N(F)(N(H(H))(F)))]	728;728	A0A7T7JNT2;Q9U5P5	-0.98	29.2	16
pGlyco	24822	107.35	985.078	3	AYMMSILEPMYNK	M3HydM10HydN12GlcNAc	N2H3F3F0S0	01Y(31F)(61F)41Y(31F41L)41M31M[(N(F)(N(H(H))(F(H)))(F))]	728;728	A0A7T7JNT2;Q9U5P5	1.08	58.3	20
GPSeeker	24897	107.67	1266.24	3	NISVIADQCELFSNNQKLDIEK	N1GlcNAcC9Cam	N2H5F0S0	01Y41Y41M(31M)61M(31M)61M[(N(N(H(H(H)(H))(H))))]	157;133;133;133	A0A140EQJ7;A0A7I4YXT9;A0A7T7FPG8;Q9U5P6	-0.68	85.7	21
pGlyco	24943	107.89	1469.12	2	AYMMSILEPMYNK	M10HydN12GlcNAc	N2H3F3F0S0	01Y(31F)(61F)41Y(31F41L)41M31M[(N(F)(N(H(H))(F(H)))(F))]	728;728	A0A7T7JNT2;Q9U5P5	1.04	83.3	25
GPSeeker	25026	108.27	1212.22	3	NISVIADQCELFSNNQKLDIEK	N1GlcNAcC9Cam	N2H4F0S0	01Y41Y41M(31M)61M61M[(N(N(H(H(H))(H))))]	157;133;133;133	A0A140EQJ7;A0A7I4YXT9;A0A7T7FPG8;Q9U5P6	-3.6	64.3	13
pGlyco	25037	108.32	936.389	3	AYMMSILEPMYNK	M3HydM10HydN12GlcNAc	N2H3F2F0S0	01Y(61F)41Y(31F41L)41M31M[(N(F)(N(H(H))(F(H))))]	728;728	A0A7T7JNT2;Q9U5P5	-3	62.5	15
pGlyco	25137	108.78	931.06	3	AYMMSILEPMYNK	M10HydN12GlcNAc	N2H3F2F0S0	01Y(61F41L)41Y(31F)41M31M[(N(F(H))(N(H(H))(F)))]	728;728	A0A7T7JNT2;Q9U5P5	0.37	83.3	20
pGlyco	25182	108.98	931.06	3	AYMMSILEPMYNK	M10HydN12GlcNAc	N2H3F2F0S0	01Y(61F)41Y(31F41L)41M31M[(N(F)(N(H(H))(F(H))))]	728;728	A0A7T7JNT2;Q9U5P5	0.41	41.7	15
pGlyco	25269	109.38	1396.1	2	AYMMSILEPMYNK	M10HydN12GlcNAc	N2H3F2F0S0	01Y(31F)41Y(31F41L)41M31M[(N(N(H(H))(F(H)))(F))]	728;728	A0A7T7JNT2;Q9U5P5	8.33	25	16
GPSeeker	25320	109.62	1272.55	2	ALDRNSSFVR	N5GlcNAc	N2H6F0S0	01Y41Y41M(31M21M)61M(31M)61M[(N(N(H(H(H)(H))(H(H)))))]	857;663;860;888;854;858;864;814;832;864;858;858;858;864;859	A0A126UAR8;A0A126UAS8;A0A126UB22;A0A140EQJ7;A0A7I4YX32;A0A7I4YXA3;A0A7I4YXT9;A0A7I4YY21;A0A7I4YY48;A0A7T7FPG8;Q10737;Q5PY96;Q86G73;Q9U5P6;V5K5H8	1.86	22.2	14
GPSeeker	25706	111.35	1142.19	3	TYLPGYVNFPPEKNLTFDGR	N14GlcNAc	N3H3F0S0	01Y41Y41M(31M21Y)61M[(N(N(H(H)(H(N)))))]	98;76;98;98;98	A0A126UAR8;A0A140EQJ5;A0A7I5ED30;A0A7T7JNU2;Q967C6	-0.64	57.9	22
GPSeeker	26006	112.65	1182.54	3	TYLPGYVNFPPEKNLTFDGR	N14GlcNAc	N2H5F0S0	01Y41Y41M(31M)61M(31M)61M[(N(N(H(H(H)(H))(H))))]	98;76;98;98;98	A0A126UAR8;A0A140EQJ5;A0A7I5ED30;A0A7T7JNU2;Q967C6	-0.67	79	31
GPSeeker	26027	112.74	1258.9	3	TYLPGYVNFPPEKNLTFDGR	N14GlcNAc	N4H3F1S0	01Y(61F)41Y41M(31M21Y)61M21Y[(N(F)(N(H(H(N))(H(N)))))] & 01Y41Y41M(31M21Y(31F)41V)61M[(N(N(H(H)(H(N(N)(F))))))]	98;76;98;98;98	A0A126UAR8;A0A140EQJ5;A0A7I5ED30;A0A7T7JNU2;Q967C6	-2.44	52.6	23
GPSeeker	26058	112.89	1031.12	3	QATAVCHFLFTHNATR	C6CamN13GlcNAc	N2H5F0S0	01Y41Y41M(31M)61M(31M)61M[(N(N(H(H(H)(H))(H))))]	622;980	A0A140EQK1;A0A7I4YNX1	4.51	13.3	21
GPSeeker	26281	113.9	1313.26	3	TYLPGYVDFPPEKNLTFDGR	N14GlcNAc	N4H4F1S0	01Y(61F41L)41Y41M(31M21Y)61M21Y[(N(F(H))(N(H(H(N))(H(N)))))] & 01Y(61F41L)41Y41M(31M21Y41V)61M[(N(F(H))(N(H(H)(H(N(N))))))]	99;99;99;99	A0A7I4YXA3;C5HLA5;Q10737;Q5PY96	2.36	60.5	21
GPSeeker	26323	114.09	1128.52	3	TYLPGYVNFPPEKNLTFDGR	N14GlcNAc	N2H4F0S0	01Y41Y41M(31M)61M61M[(N(N(H(H(H))(H))))]	98;76;98;98;98	A0A126UAR8;A0A140EQJ5;A0A7I5ED30;A0A7T7JNU2;Q967C6	-1.42	55.3	25
GPSeeker	26363	114.27	1142.52	3	TYLPGYVDFPPEKNLTFDGR	N14GlcNAc	N3H3F0S0	01Y41Y41M(31M21Y)61M[(N(N(H(H)(H(N)))))]	99;99;99;99	A0A7I4YXA3;C5HLA5;Q10737;Q5PY96	1.28	68.4	24
GPSeeker	26508	114.91	1141.17	3	LPDALEPVWYNGTLK	N11GlcNAc	N6H3F0S0	01Y41Y41M(31M21Y41V)61M21Y41V[(N(N(H(H(N(N)))(H(N(N))))))]	148;208	A0A140EQK0;A0A7I4YT66	-13.38	103.6	20
GPSeeker	26577	115.21	1086.48	3	LPDALEPVWYNGTLK	N11GlcNAc	N2H7F0S0	01Y41Y41M(31M21M21M)61M(31M)61M[(N(N(H(H(H)(H))(H(H(H))))))]	148;208	A0A140EQK0;A0A7I4YT66	0.58	107.1	32
GPSeeker	26636	115.48	1182.87	3	TYLPGYVDFPPEKNLTFDGR	N14GlcNAc	N2H5F0S0	01Y41Y41M(31M)61M(31M)61M[(N(N(H(H(H)(H))(H))))]	99;99;99;99	A0A7I4YXA3;C5HLA5;Q10737;Q5PY96	1.81	71	29
GPSeeker	26640	115.49	1140.5	3	LPDALEPVWYNGTLK	N11GlcNAc	N2H8F0S0	01Y41Y41M(31M21M21M)61M(31M21M)61M[(N(N(H(H(H)(H(H)))(H(H(H))))))]	148;208	A0A140EQK0;A0A7I4YT66	-1.4	85.7	25
GPSeeker	26712	115.82	1074.84	3	TYLPGYVDFPPEKNLTFDGR	N14GlcNAc	N2H3F0S0	01Y41Y41M(31M)61M[(N(N(H(H)(H))))]	99;99;99;99	A0A7I4YXA3;C5HLA5;Q10737;Q5PY96	5.91	71	17
GPSeeker	26742	115.94	1032.47	3	LPDALEPVWYNGTLK	N11GlcNAc	N2H6F0S0	01Y41Y41M(31M21M)61M(31M)61M[(N(N(H(H(H)(H))(H(H)))))]	148;208	A0A140EQK0;A0A7I4YT66	0.29	125	28
GPSeeker	26743	115.95	1144.18	3	ELNSVAALGNFFNESNDATSYK	N13GlcNAc	N2H3F1S0	01Y(61F)41Y41M(31M)61M[(N(F)(N(H(H)(H))))]	702;733	A0A140EQJ4;A0A7I4YE06	10.73	11.9	14
GPSeeker	26812	116.25	978.447	3	LPDALEPVWYNGTLK	N11GlcNAc	N2H5F0S0	01Y41Y41M(31M)61M(31M)61M[(N(N(H(H(H)(H))(H))))]	148;208	A0A140EQK0;A0A7I4YT66	-0.28	110.7	20
GPSeeker	26909	116.69	1259.23	3	TYLPGYVDFPPEKNLTFDGR	N14GlcNAc	N4H3F1S0	01Y(61F)41Y41M(31M21Y)61M21Y[(N(F)(N(H(H(N))(H(N)))))]	99;99;99;99	A0A7I4YXA3;C5HLA5;Q10737;Q5PY96	-0.22	60.5	21
GPSeeker	26930	116.78	1095.5	3	ELNSVAALGNFFNESNDATSYK	N13GlcNAc	N2H3F0S0	01Y41Y41M(31M)61M[(N(N(H(H)(H))))]	702;733	A0A140EQJ4;A0A7I4YE06	12.27	14.3	13
GPSeeker	26975	116.99	944.678	4	TYLPGYVDFPPEKNLTFDGR	N14GlcNAc	N4H3F1S0	01Y41Y41M(31M21Y(31F)41V)61M[(N(N(H(H)(H(N(N)(F))))))]	99;99;99;99	A0A7I4YXA3;C5HLA5;Q10737;Q5PY96	-0.03	57.9	21
GPSeeker	27115	117.61	1074.51	3	TYLPGYVNFPPEKNLTFDGR	N14GlcNAc	N2H3F0S0	01Y41Y41M(31M)61M[(N(N(H(H)(H))))]	98;76;98;98;98	A0A126UAR8;A0A140EQJ5;A0A7I5ED30;A0A7T7JNU2;Q967C6	6.38	50	12
pGlyco	27220	118.06	1020.14	3	TYLPGYVNFPPEKNLTFDGR	N14GlcNAc	N2H2F0S0	01Y41Y41M31M[(N(N(H(H))))]	98;76;98;98;98	A0A126UAR8;A0A140EQJ5;A0A7I5ED30;A0A7T7JNU2;Q967C6	-9.84	57.9	6
GPSeeker	27231	118.1	1128.85	3	TYLPGYVDFPPEKNLTFDGR	N14GlcNAc	N2H4F0S0	01Y41Y41M(31M)61M61M[(N(N(H(H(H))(H))))]	99;99;99;99	A0A7I4YXA3;C5HLA5;Q10737;Q5PY96	7.01	55.3	24
GPSeeker	27365	118.69	1299.87	3	AYMMSILEPMYNK	N12GlcNAc	N6H4F3S0	01Y(61F)41Y41M(31M21Y(61F41L)41V)61M21Y(31F)41V[(N(F)(N(H(H(N(N)(F)))(H(N(F(H))(N))))))]	728;728	A0A7T7JNT2;Q9U5P5	-0.65	91.7	20
pGlyco	27528	119.42	1236.84	3	AYMMSILEPMYNK	N12GlcNAc	N5H5F2F0S0	01Y(61F41L)41Y41M(31M21Y(31F41L)41V)61M21Y[(N(F(H))(N(H(H(N))(H(N(N)(F(H)))))))]	728;728	A0A7T7JNT2;Q9U5P5	-0.38	50	43
GPSeeker	27552	119.53	1169.82	3	AYMMSILEPMYNK	N12GlcNAc	N4H5F2S0	01Y(61F)41Y41M(31M21Y(31F)41L)61M21Y41L[(N(F)(N(H(H(N(H)))(H(N(H)(F))))))]	728;728	A0A7T7JNT2;Q9U5P5	4.99	104.2	17
GPSeeker	27620	119.81	1115.46	3	AYMMSILEPMYNK	N12GlcNAc	N4H4F2S0	01Y(61F)41Y41M(31M21Y(61F41L)41V)61M[(N(F)(N(H(H)(H(N(F(H))(N))))))]	728;728	A0A7T7JNT2;Q9U5P5	-5.95	100	17
pGlyco	27712	120.21	1115.13	3	AYMMSILEPMYNK	N12GlcNAc	N4H4F2F0S0	01Y(61F41L)41Y(61F)41M(31M21Y41V)61M[(N(F(H))(N(F)(H(H)(H(N(N))))))]	728;728	A0A7T7JNT2;Q9U5P5	-1.16	91.7	41
pGlyco	27806	120.62	985.111	3	PARAYMMSILEPMYNK	M7HydN15GlcNAc	N2H2F2F0S0	01Y(61F)41Y(31F)41M31M[(N(F)(N(H(H))(F)))]	728;728	A0A7T7JNT2;Q9U5P5	5.34	20	16
GPSeeker	27878	120.91	1115.47	3	AYMMSILEPMYNK	N12GlcNAc	N4H4F2S0	01Y(61F41L)41Y41M(31M21Y(31F)41V)61M[(N(F(H))(N(H(H)(H(N(N)(F))))))]	728;728	A0A7T7JNT2;Q9U5P5	-0.48	120.8	23
GPSeeker	27903	121.01	1066.78	3	AYMMSILEPMYNK	N12GlcNAc	N4H4F1S0	01Y(61F41L)41Y41M(31M21Y41V)61M[(N(F(H))(N(H(H)(H(N(N))))))]	728;728	A0A7T7JNT2;Q9U5P5	1.16	112.5	19
pGlyco	27978	121.34	1396.1	2	AYMMSILEPMYNK	M4HydN12GlcNAc	N2H3F2F0S0	01Y(61F41L)41Y(31F)41M31M[(N(F(H))(N(H(H))(F)))]	728;728	A0A7T7JNT2;Q9U5P5	6.6	62.5	16
pGlyco	27990	121.39	1315.06	2	AYMMSILEPMYNK	N12GlcNAc	N2H3F1F0S0	01Y41Y(31F41L)41M31M[(N(N(H(H))(F(H))))]	728;728	A0A7T7JNT2;Q9U5P5	0.1	116.7	13
GPSeeker	28026	121.54	1066.78	3	AYMMSILEPMYNK	N12GlcNAc	N4H4F1S0	01Y(61F41L)41Y41M(31M21Y)61M21Y[(N(F(H))(N(H(H(N))(H(N)))))]	728;728	A0A7T7JNT2;Q9U5P5	2.76	112.5	20
GPSeeker	28130	121.99	1315.56	2	AYMMSILEPMYNK	N12GlcNAc	N2H3F1S0	01Y(61F)41Y41M(31M)61M[(N(F)(N(H(H)(H))))]	728;728	A0A7T7JNT2;Q9U5P5	0.23	129.2	12
pGlyco	28142	122.05	1234.03	2	AYMMSILEPMYNK	N12GlcNAc	N2H2F1F0S0	01Y(61F)41Y41M31M[(N(F)(N(H(H))))]	728;728	A0A7T7JNT2;Q9U5P5	0.49	116.7	14
pGlyco	28151	122.08	974.413	3	AYMMSILEPMYNK	N12GlcNAc	N2H3F3F0S0	01Y(31F)(61F)41Y(31F41L)41M31M[(N(F)(N(H(H))(F(H)))(F))]	728;728	A0A7T7JNT2;Q9U5P5	-0.85	116.7	24
pGlyco	28184	122.23	1161.01	2	AYMMSILEPMYNK	N12GlcNAc	N2H2F0S0	01Y41Y41M31M[(N(N(H(H))))]	728;728	A0A7T7JNT2;Q9U5P5	4.11	100	8
GPSeeker	28190	122.26	1469.62	2	AYMMSILEPMYNK	N12GlcNAc	N2H4F2S0	01Y(31F)(61F)41Y41M(31M21M)61M[(N(F)(N(H(H)(H(H))))(F))]	728;728	A0A7T7JNT2;Q9U5P5	-0.6	125	16
GPSeeker	28192	122.26	1061.45	3	AYMMSILEPMYNK	N12GlcNAc	N4H3F2S0	01Y(61F)41Y41M(31M21Y(31F)41V)61M[(N(F)(N(H(H)(H(N(N)(F))))))]	728;728	A0A7T7JNT2;Q9U5P5	-0.13	116.7	18
pGlyco	28197	122.29	925.729	3	AYMMSILEPMYNK	N12GlcNAc	N2H3F2F0S0	01Y(61F41L)41Y(31F)41M31M[(N(F(H))(N(H(H))(F)))]	728;728	A0A7T7JNT2;Q9U5P5	0.76	116.7	21
GPSeeker	28204	122.32	1012.77	3	AYMMSILEPMYNK	N12GlcNAc	N4H3F1S0	01Y41Y41M(31M21Y(31F)41V)61M[(N(N(H(H)(H(N(N)(F))))))]	728;728	A0A7T7JNT2;Q9U5P5	7.16	87.5	19
pGlyco	28316	122.84	1469.11	2	AYMMSILEPMYNK	M4HydN12GlcNAc	N2H3F3F0S0	01Y(31F)(61F)41Y(31F41L)41M31M[(N(F)(N(H(H))(F(H)))(F))]	728;728	A0A7T7JNT2;Q9U5P5	-0.29	66.7	20
GPSeeker	28325	122.88	1012.77	3	AYMMSILEPMYNK	N12GlcNAc	N4H3F1S0	01Y(61F)41Y41M(31M21Y)61M21Y[(N(F)(N(H(H(N))(H(N)))))]	728;728	A0A7T7JNT2;Q9U5P5	2.82	87.5	15
pGlyco	28359	123.04	931.06	3	AYMMSILEPMYNK	M3HydN12GlcNAc	N2H3F2F0S0	01Y(61F)41Y(31F41L)41M31M[(N(F)(N(H(H))(F(H))))]	728;728	A0A7T7JNT2;Q9U5P5	0.79	79.2	16
pGlyco	28377	123.13	925.729	3	AYMMSILEPMYNK	N12GlcNAc	N2H3F2F0S0	01Y(61F)41Y(31F41L)41M31M[(N(F)(N(H(H))(F(H))))]	728;728	A0A7T7JNT2;Q9U5P5	1.2	75	19
GPSeeker	28397	123.22	1080.46	3	AYMMSILEPMYNK	N12GlcNAc	N5H3F1S0	01Y(61F)41Y41M(31M21Y41V)61M21Y[(N(F)(N(H(H(N))(H(N(N))))))]	728;728	A0A7T7JNT2;Q9U5P5	7.94	120.8	12
GPSeeker	28426	123.35	926.064	3	AYMMSILEPMYNK	N12GlcNAc	N2H3F2S0	01Y(31F)(61F)41Y41M(31M)61M[(N(F)(N(H(H)(H)))(F))]	728;728	A0A7T7JNT2;Q9U5P5	1.26	116.7	17
pGlyco	28491	123.66	1307.06	2	AYMMSILEPMYNK	N12GlcNAc	N2H2F2F0S0	01Y(31F)(61F)41Y41M31M[(N(F)(N(H(H)))(F))]	728;728	A0A7T7JNT2;Q9U5P5	-0.16	116.7	18
pGlyco	28506	123.73	925.729	3	AYMMSILEPMYNK	N12GlcNAc	N2H3F2F0S0	01Y(31F)41Y(31F41L)41M31M[(N(N(H(H))(F(H)))(F))]	728;728	A0A7T7JNT2;Q9U5P5	1.39	116.7	19
GPSeeker	28519	123.79	945.072	3	AYMMSILEPMYNK	N12GlcNAc	N3H3F1S0	01Y(61F)41Y41M(31M21Y)61M[(N(F)(N(H(H)(H(N)))))]	728;728	A0A7T7JNT2;Q9U5P5	2.78	104.2	11
GPSeeker	30760	134.09	1210.5	3	IPDNLTGIFFSSYK	N4GlcNAc	N2H10F0S0	01Y41Y41M(31M21M21M31G)61M(31M21M)61M21M[(N(N(H(H(H(H))(H(H)))(H(H(H(H)))))))]	318;378	A0A140EQK0;A0A7I4YT66	-3.95	80.8	35
GPSeeker	30857	134.54	1156.49	3	IPDNLTGIFFSSYK	N4GlcNAc	N2H9F0S0	01Y41Y41M(31M21M21M)61M(31M21M)61M21M[(N(N(H(H(H(H))(H(H)))(H(H(H))))))]	318;378	A0A140EQK0;A0A7I4YT66	0.54	107.7	32
GPSeeker	31578	137.91	1282.24	3	AYMMSILEPMYNKSSIDYIVK	N12GlcNAc	N2H4F2S0	01Y(31F)(61F)41Y41M(31M21M)61M[(N(F)(N(H(H)(H(H))))(F))]	728;728	A0A7T7JNT2;Q9U5P5	0.28	52.5	10
pGlyco	31616	138.09	1276.25	3	AYMMSILEPMYNKSSIDYIVK	N12GlcNAc	N2H3F3F0S0	01Y(31F)(61F)41Y(31F41L)41M31M[(N(F)(N(H(H))(F(H)))(F))]	728;728	A0A7T7JNT2;Q9U5P5	2.08	57.5	25
pGlyco	33381	146.3	1421.31	3	TTAFADQWTTQMGFPLVTVEAFNATSVK	M12HydN23GlcNAc	N2H3F2F0S0	01Y(61F)41Y(31F41L)41M31M[(N(F)(N(H(H))(F(H))))]	440;548;548	A0A126UAR9;A0A7T7JNU2;Q967C6	-2.58	75.9	16
pGlyco	33528	146.98	1421.31	3	TTAFADQWTTQMGFPLVTVEAFNATSVK	M12HydN23GlcNAc	N2H3F2F0S0	01Y(61F41L)41Y(31F)41M31M[(N(F(H))(N(H(H))(F)))]	440;548;548	A0A126UAR9;A0A7T7JNU2;Q967C6	0.55	77.8	19
pGlyco	33619	147.41	1367.3	3	TTAFADQWTTQMGFPLVTVEAFNATSVK	M12HydN23GlcNAc	N2H2F2F0S0	01Y(31F)(61F)41Y41M31M[(N(F)(N(H(H)))(F))]	440;548;548	A0A126UAR9;A0A7T7JNU2;Q967C6	1.05	63	15
GPSeeker	34408	151.07	1140.85	3	SSSVTDILDFELFNYSNKR	N14GlcNAc	N2H3F2S0	01Y(31F)(61F)41Y41M(31M)61M[(N(F)(N(H(H)(H)))(F))]	48	A0A140EQJ4	4.25	13.9	14
GPSeeker	35487	156.12	1631.4	3	TTEFASQWTTQMGFPVISVAEFNSTTLK	N23GlcNAc	N4H5F1S0	01Y(61F)41Y41M(31M21Y41L)61M21Y41L[(N(F)(N(H(H(N(H)))(H(N(H))))))]	548;354;526;549;549;549;549;549	A0A126UAR8;A0A126UAS8;A0A140EQJ5;A0A7I4YXA3;C5HLA5;Q10737;Q5PY96;Q86G73	5.96	35.2	7
GPSeeker	35550	156.42	1572.04	3	TTEFASQWTTQMGFPVISVAEFNSTTLK	N23GlcNAc	N4H3F2S0	01Y(61F)41Y41M(31M21Y(31F)41V)61M[(N(F)(N(H(H)(H(N(N)(F))))))]	548;354;526;549;549;549;549;549	A0A126UAR8;A0A126UAS8;A0A140EQJ5;A0A7I4YXA3;C5HLA5;Q10737;Q5PY96;Q86G73	-1.42	50	10
GPSeeker	35647	156.87	1442	3	TTEFASQWTTQMGFPVISVAEFNSTTLK	N23GlcNAc	N2H4F1S0	01Y(61F)41Y41M(31M)61M61M[(N(F)(N(H(H(H))(H))))]	548;354;526;549;549;549;549;549	A0A126UAR8;A0A126UAS8;A0A140EQJ5;A0A7I4YXA3;C5HLA5;Q10737;Q5PY96;Q86G73	6.8	79.6	13
GPSeeker	35649	156.88	1577.38	3	TTEFASQWTTQMGFPVISVAEFNSTTLK	N23GlcNAc	N4H4F1S0	01Y(61F41L)41Y41M(31M21Y)61M21Y[(N(F(H))(N(H(H(N))(H(N)))))] & 01Y(61F41L)41Y41M(31M21Y41V)61M[(N(F(H))(N(H(H)(H(N(N))))))]	548;354;526;549;549;549;549;549	A0A126UAR8;A0A126UAS8;A0A140EQJ5;A0A7I4YXA3;C5HLA5;Q10737;Q5PY96;Q86G73	1.78	37	11
GPSeeker	35657	156.92	1455.66	3	TTEFASQWTTQMGFPVISVAEFNSTTLK	N23GlcNAc	N3H3F1S0	01Y(61F)41Y41M(31M21Y)61M[(N(F)(N(H(H)(H(N)))))]	548;354;526;549;549;549;549;549	A0A126UAR8;A0A126UAS8;A0A140EQJ5;A0A7I4YXA3;C5HLA5;Q10737;Q5PY96;Q86G73	-4.57	57.4	10
pGlyco	35664	156.95	1077.25	4	TTEFASQWTTQMGFPVISVAEFNSTTLK	N23GlcNAc	N2H3F2F0S0	01Y(61F)41Y(31F41L)41M31M[(N(F)(N(H(H))(F(H))))]	548;354;526;549;549;549;549;549	A0A126UAR8;A0A126UAS8;A0A140EQJ5;A0A7I4YXA3;C5HLA5;Q10737;Q5PY96;Q86G73	3.33	74.1	17
pGlyco	36396	160.42	1464.67	3	TTAFADQWTTQMGFPLVTVEAFNATSVK	N23GlcNAc	N2H3F3F0S0	01Y(31F)(61F)41Y(31F41L)41M31M[(N(F)(N(H(H))(F(H)))(F))]	440;548;548	A0A126UAR9;A0A7T7JNU2;Q967C6	1.61	72.2	23
pGlyco	36408	160.48	1470.01	3	TTAFADQWTTQMGFPLVTVEAFNATSVK	M12HydN23GlcNAc	N2H3F3F0S0	01Y(31F)(61F)41Y(31F41L)41M31M[(N(F)(N(H(H))(F(H)))(F))]	440;548;548	A0A126UAR9;A0A7T7JNU2;Q967C6	7.49	66.7	20
pGlyco	36410	160.49	1605.39	3	TTAFADQWTTQMGFPLVTVEAFNATSVK	N23GlcNAc	N4H4F2F0S0	01Y(61F41L)41Y(61F)41M(31M21Y41V)61M[(N(F(H))(N(F)(H(H)(H(N(N))))))]	440;548;548	A0A126UAR9;A0A7T7JNU2;Q967C6	0.51	48.1	38
GPSeeker	36411	160.49	1103.25	4	TTAFADQWTTQMGFPLVTVEAFNATSVK	N23GlcNAc	N2H4F2S0	01Y(31F)(61F)41Y41M(31M21M)61M[(N(F)(N(H(H)(H(H))))(F))]	440;548;548	A0A126UAR9;A0A7T7JNU2;Q967C6	1.11	59.3	7
GPSeeker	36591	161.33	1557.38	3	TTAFADQWTTQMGFPLVTVEAFNATSVK	N23GlcNAc	N4H4F1S0	01Y(61F41L)41Y41M(31M21Y)61M21Y[(N(F(H))(N(H(H(N))(H(N)))))] & 01Y(61F41L)41Y41M(31M21Y41V)61M[(N(F(H))(N(H(H)(H(N(N))))))]	440;548;548	A0A126UAR9;A0A7T7JNU2;Q967C6	5.54	77.8	13
GPSeeker	36592	161.34	1552.04	3	TTAFADQWTTQMGFPLVTVEAFNATSVK	N23GlcNAc	N4H3F2S0	01Y(61F)41Y41M(31M21Y(31F)41V)61M[(N(F)(N(H(H)(H(N(N)(F))))))]	440;548;548	A0A126UAR9;A0A7T7JNU2;Q967C6	0.67	77.8	13
pGlyco	36613	161.43	1062.24	4	TTAFADQWTTQMGFPLVTVEAFNATSVK	N23GlcNAc	N2H3F2F0S0	01Y(61F)41Y(31F41L)41M31M[(N(F)(N(H(H))(F(H))))]	440;548;548	A0A126UAR9;A0A7T7JNU2;Q967C6	2.27	87	16
GPSeeker	36638	161.54	1503.36	3	TTAFADQWTTQMGFPLVTVEAFNATSVK	N23GlcNAc	N4H3F1S0	01Y(61F)41Y41M(31M21Y)61M21Y[(N(F)(N(H(H(N))(H(N)))))]	440;548;548	A0A126UAR9;A0A7T7JNU2;Q967C6	7.07	64.8	16
GPSeeker	36647	161.59	1127.77	4	TTAFADQWTTQMGFPLVTVEAFNATSVK	N23GlcNAc	N4H3F1S0	01Y41Y41M(31M21Y(31F)41V)61M[(N(N(H(H)(H(N(N)(F))))))]	440;548;548	A0A126UAR9;A0A7T7JNU2;Q967C6	0.62	72.2	12
pGlyco	36653	161.61	1415.98	3	TTAFADQWTTQMGFPLVTVEAFNATSVK	N23GlcNAc	N2H3F2F0S0	01Y(31F)41Y(31F41L)41M31M[(N(N(H(H))(F(H)))(F))]	440;548;548	A0A126UAR9;A0A7T7JNU2;Q967C6	0.78	77.8	16
GPSeeker	36683	161.75	1208.8	4	TTAFADQWTTQMGFPLVTVEAFNATSVK	N23GlcNAc	N4H5F1S0	01Y(61F)41Y41M(31M21Y41L)61M21Y41L[(N(F)(N(H(H(N(H)))(H(N(H))))))]	440;548;548	A0A126UAR9;A0A7T7JNU2;Q967C6	3.56	55.6	9
pGlyco	36693	161.8	1313.27	3	TTAFADQWTTQMGFPLVTVEAFNATSVK	N23GlcNAc	N2H2F1F0S0	01Y(61F)41Y41M31M[(N(F)(N(H(H))))]	440;548;548	A0A126UAR9;A0A7T7JNU2;Q967C6	-3.05	75.9	12
pGlyco	36747	162.05	1437.99	3	MSEFAPQWTTQMGFPVLTVESINATTLK	N23GlcNAc	N2H3F2F0S0	01Y(61F41L)41Y(31F)41M31M[(N(F(H))(N(H(H))(F)))]	556	Q9U5P6	-6.14	51.9	16
GPSeeker	36770	162.16	1457.67	3	MSEFAPQWTTQMGFPVLTVESINATTLK	N23GlcNAc	N3H3F1S0	01Y(61F)41Y41M(31M21Y)61M[(N(F)(N(H(H)(H(N)))))]	556	Q9U5P6	-5.42	48.1	8
GPSeeker	36802	162.3	1421.98	3	TTAFADQWTTQMGFPLVTVEAFNATSVK	N23GlcNAc	N2H4F1S0	01Y(61F)41Y41M(31M)61M61M[(N(F)(N(H(H(H))(H))))]	440;548;548	A0A126UAR9;A0A7T7JNU2;Q967C6	0.69	85.2	12
pGlyco	36805	162.32	1361.96	3	TTAFADQWTTQMGFPLVTVEAFNATSVK	N23GlcNAc	N2H2F2F0S0	01Y(31F)(61F)41Y41M31M[(N(F)(N(H(H)))(F))]	440;548;548	A0A126UAR9;A0A7T7JNU2;Q967C6	0.42	88.9	18
pGlyco	36808	162.33	1367.29	3	TTAFADQWTTQMGFPLVTVEAFNATSVK	N23GlcNAc	N2H3F1F0S0	01Y41Y(31F41L)41M31M[(N(N(H(H))(F(H))))]	440;548;548	A0A126UAR9;A0A7T7JNU2;Q967C6	-1.82	98.1	12
GPSeeker	36842	162.49	1435.66	3	TTAFADQWTTQMGFPLVTVEAFNATSVK	N23GlcNAc	N3H3F1S0	01Y(61F)41Y41M(31M21Y)61M[(N(F)(N(H(H)(H(N)))))]	440;548;548	A0A126UAR9;A0A7T7JNU2;Q967C6	-0.15	85.2	13
pGlyco	36851	162.53	1380.97	3	TTAFADQWTTQMGFPLVTVEAFNATSVK	N23GlcNAc	N3H2F1F0S0	01Y(61F)41Y41M31M21Y[(N(F)(N(H(H(N)))))]	440;548;548	A0A126UAR9;A0A7T7JNU2;Q967C6	-0.09	68.5	16
GPSeeker	36864	162.6	1427.31	3	TTAFADQWTTQMGFPLVTVEAFNATSVK	N23GlcNAc	N2H5F0S0	01Y41Y41M(31M)61M(31M)61M[(N(N(H(H(H)(H))(H))))]	440;548;548	A0A126UAR9;A0A7T7JNU2;Q967C6	-1.18	85.2	13
GPSeeker	36926	162.88	1367.97	3	TTAFADQWTTQMGFPLVTVEAFNATSVK	N23GlcNAc	N2H3F1S0	01Y(61F)41Y41M(31M)61M[(N(F)(N(H(H)(H))))]	440;548;548	A0A126UAR9;A0A7T7JNU2;Q967C6	1.19	83.3	7
pGlyco	36933	162.92	1361.96	3	TTAFADQWTTQMGFPLVTVEAFNATSVK	N23GlcNAc	N2H2F2F0S0	01Y(61F)41Y(31F)41M31M[(N(F)(N(H(H))(F)))]	440;548;548	A0A126UAR9;A0A7T7JNU2;Q967C6	-1.75	72.2	15
GPSeeker	37080	163.61	1386.97	3	TTAFADQWTTQMGFPLVTVEAFNATSVK	N23GlcNAc	N3H3F0S0	01Y41Y41M(31M21Y)61M[(N(N(H(H)(H(N)))))]	440;548;548	A0A126UAR9;A0A7T7JNU2;Q967C6	1.74	55.6	8
GPSeeker	37138	163.88	1373.3	3	TTAFADQWTTQMGFPLVTVEAFNATSVK	N23GlcNAc	N2H4F0S0	01Y41Y41M(31M)61M61M[(N(N(H(H(H))(H))))]	440;548;548	A0A126UAR9;A0A7T7JNU2;Q967C6	2.09	75.9	12

## Sheet: H11_pi_TR1
Engine	Spectrum index	RT/min	Precursor m/z	Precursor z	Peptide	Modifications	Gly-composition	Gly-struct	Glycosites	Proteins	Precursor deviation(ppm)	Peptide ion ratio	Glycan MPs
GPSeeker	6569	36.16	928.726	3	GLYNMTYK	N4GlcNAc	N5H3F2S0	01Y(61F)41Y41M(31M21Y(31F)41V)61M21Y[(N(F)(N(H(H(N))(H(N(N)(F))))))]	171;217	A0A140EQJ4;A0A7I4YE06	4.32	21.4	17
GPSeeker	7190	39.07	903.046	3	NSSFVR	N1GlcNAc	N6H3F2S0	01Y(61F)41Y41M(31M21Y(31F)41V)61M21Y41V[(N(F)(N(H(H(N(N)))(H(N(N)(F))))))]	857;749;663;860;835;888;854;858;864;814;832;833;864;857;858;858;858;857;864;859	A0A126UAR8;A0A126UAR9;A0A126UAS8;A0A126UB22;A0A140EQJ5;A0A140EQJ7;A0A7I4YX32;A0A7I4YXA3;A0A7I4YXT9;A0A7I4YY21;A0A7I4YY48;A0A7I5ED30;A0A7T7FPG8;A0A7T7JNU2;Q10737;Q5PY96;Q86G73;Q967C6;Q9U5P6;V5K5H8	1.88	30	20
GPSeeker	7237	39.29	875.695	3	NSSFVR	N1GlcNAc	N4H5F2S0	01Y(61F)41Y41M(31M21Y(31F)41L)61M21Y41L[(N(F)(N(H(H(N(H)))(H(N(H)(F))))))]	857;749;663;860;835;888;854;858;864;814;832;833;864;857;858;858;858;857;864;859	A0A126UAR8;A0A126UAR9;A0A126UAS8;A0A126UB22;A0A140EQJ5;A0A140EQJ7;A0A7I4YX32;A0A7I4YXA3;A0A7I4YXT9;A0A7I4YY21;A0A7I4YY48;A0A7I5ED30;A0A7T7FPG8;A0A7T7JNU2;Q10737;Q5PY96;Q86G73;Q967C6;Q9U5P6;V5K5H8	2.3	50	18
GPSeeker	7253	39.36	821.676	3	NSSFVR	N1GlcNAc	N4H4F2S0	01Y(61F41L)41Y41M(31M21Y(31F)41V)61M[(N(F(H))(N(H(H)(H(N(N)(F))))))]	857;749;663;860;835;888;854;858;864;814;832;833;864;857;858;858;858;857;864;859	A0A126UAR8;A0A126UAR9;A0A126UAS8;A0A126UB22;A0A140EQJ5;A0A140EQJ7;A0A7I4YX32;A0A7I4YXA3;A0A7I4YXT9;A0A7I4YY21;A0A7I4YY48;A0A7I5ED30;A0A7T7FPG8;A0A7T7JNU2;Q10737;Q5PY96;Q86G73;Q967C6;Q9U5P6;V5K5H8	0.79	60	20
GPSeeker	7274	39.46	835.351	3	NSSFVR	N1GlcNAc	N5H3F2S0	01Y(61F)41Y41M(31M21Y(31F)41V)61M21Y[(N(F)(N(H(H(N))(H(N(N)(F))))))]	857;749;663;860;835;888;854;858;864;814;832;833;864;857;858;858;858;857;864;859	A0A126UAR8;A0A126UAR9;A0A126UAS8;A0A126UB22;A0A140EQJ5;A0A140EQJ7;A0A7I4YX32;A0A7I4YXA3;A0A7I4YXT9;A0A7I4YY21;A0A7I4YY48;A0A7I5ED30;A0A7T7FPG8;A0A7T7JNU2;Q10737;Q5PY96;Q86G73;Q967C6;Q9U5P6;V5K5H8	0.29	40	15
GPSeeker	7285	39.51	718.972	3	NSSFVR	N1GlcNAc	N4H3F1S0	01Y(61F)41Y41M(31M21Y)61M21Y[(N(F)(N(H(H(N))(H(N)))))]	857;749;663;860;835;888;854;858;864;814;832;833;864;857;858;858;858;857;864;859	A0A126UAR8;A0A126UAR9;A0A126UAS8;A0A126UB22;A0A140EQJ5;A0A140EQJ7;A0A7I4YX32;A0A7I4YXA3;A0A7I4YXT9;A0A7I4YY21;A0A7I4YY48;A0A7I5ED30;A0A7T7FPG8;A0A7T7JNU2;Q10737;Q5PY96;Q86G73;Q967C6;Q9U5P6;V5K5H8	0.44	70	14
GPSeeker	7318	39.67	1179.49	2	NSSFVR	N1GlcNAc	N5H3F1S0	01Y(61F)41Y41M(31M21Y41V)61M21Y[(N(F)(N(H(H(N))(H(N(N))))))]	857;749;663;860;835;888;854;858;864;814;832;833;864;857;858;858;858;857;864;859	A0A126UAR8;A0A126UAR9;A0A126UAS8;A0A126UB22;A0A140EQJ5;A0A140EQJ7;A0A7I4YX32;A0A7I4YXA3;A0A7I4YXT9;A0A7I4YY21;A0A7I4YY48;A0A7I5ED30;A0A7T7FPG8;A0A7T7JNU2;Q10737;Q5PY96;Q86G73;Q967C6;Q9U5P6;V5K5H8	1.3	40	20
GPSeeker	7330	39.72	955.404	2	NSSFVR	N1GlcNAc	N2H4F1S0	01Y(61F)41Y41M(31M)61M61M[(N(F)(N(H(H(H))(H))))]	857;749;663;860;835;888;854;858;864;814;832;833;864;857;858;858;858;857;864;859	A0A126UAR8;A0A126UAR9;A0A126UAS8;A0A126UB22;A0A140EQJ5;A0A140EQJ7;A0A7I4YX32;A0A7I4YXA3;A0A7I4YXT9;A0A7I4YY21;A0A7I4YY48;A0A7I5ED30;A0A7T7FPG8;A0A7T7JNU2;Q10737;Q5PY96;Q86G73;Q967C6;Q9U5P6;V5K5H8	4.69	60	13
pGlyco	7339	39.76	1231.51	2	NSSFVR	N1GlcNAc	N4H4F2F0S0	01Y(61F41L)41Y(61F)41M(31M21Y41V)61M[(N(F(H))(N(F)(H(H)(H(N(N))))))]	857;749;663;860;835;888;854;858;864;814;832;833;864;857;858;858;858;857;864;859	A0A126UAR8;A0A126UAR9;A0A126UAS8;A0A126UB22;A0A140EQJ5;A0A140EQJ7;A0A7I4YX32;A0A7I4YXA3;A0A7I4YXT9;A0A7I4YY21;A0A7I4YY48;A0A7I5ED30;A0A7T7FPG8;A0A7T7JNU2;Q10737;Q5PY96;Q86G73;Q967C6;Q9U5P6;V5K5H8	0.87	60	41
GPSeeker	7379	39.95	821.678	3	NSSFVR	N1GlcNAc	N4H4F2S0	01Y(61F)41Y41M(31M21Y(61F41L)41V)61M[(N(F)(N(H(H)(H(N(F(H))(N))))))]	857;749;663;860;835;888;854;858;864;814;832;833;864;857;858;858;858;857;864;859	A0A126UAR8;A0A126UAR9;A0A126UAS8;A0A126UB22;A0A140EQJ5;A0A140EQJ7;A0A7I4YX32;A0A7I4YXA3;A0A7I4YXT9;A0A7I4YY21;A0A7I4YY48;A0A7I5ED30;A0A7T7FPG8;A0A7T7JNU2;Q10737;Q5PY96;Q86G73;Q967C6;Q9U5P6;V5K5H8	3.83	70	20
GPSeeker	7384	39.97	827.015	3	NSSFVR	N1GlcNAc	N4H5F1S0	01Y(61F)41Y41M(31M21Y41L)61M21Y41L[(N(F)(N(H(H(N(H)))(H(N(H))))))]	857;749;663;860;835;888;854;858;864;814;832;833;864;857;858;858;858;857;864;859	A0A126UAR8;A0A126UAR9;A0A126UAS8;A0A126UB22;A0A140EQJ5;A0A140EQJ7;A0A7I4YX32;A0A7I4YXA3;A0A7I4YXT9;A0A7I4YY21;A0A7I4YY48;A0A7I5ED30;A0A7T7FPG8;A0A7T7JNU2;Q10737;Q5PY96;Q86G73;Q967C6;Q9U5P6;V5K5H8	10.04	40	15
GPSeeker	7402	40.06	718.972	3	NSSFVR	N1GlcNAc	N4H3F1S0	01Y41Y41M(31M21Y(31F)41V)61M[(N(N(H(H)(H(N(N)(F))))))]	857;749;663;860;835;888;854;858;864;814;832;833;864;857;858;858;858;857;864;859	A0A126UAR8;A0A126UAR9;A0A126UAS8;A0A126UB22;A0A140EQJ5;A0A140EQJ7;A0A7I4YX32;A0A7I4YXA3;A0A7I4YXT9;A0A7I4YY21;A0A7I4YY48;A0A7I5ED30;A0A7T7FPG8;A0A7T7JNU2;Q10737;Q5PY96;Q86G73;Q967C6;Q9U5P6;V5K5H8	0.44	80	21
pGlyco	7526	40.63	947.403	2	NSSFVR	N1GlcNAc	N2H3F2F0S0	01Y(61F41L)41Y(31F)41M31M[(N(F(H))(N(H(H))(F)))]	857;749;663;860;835;888;854;858;864;814;832;833;864;857;858;858;858;857;864;859	A0A126UAR8;A0A126UAR9;A0A126UAS8;A0A126UB22;A0A140EQJ5;A0A140EQJ7;A0A7I4YX32;A0A7I4YXA3;A0A7I4YXT9;A0A7I4YY21;A0A7I4YY48;A0A7I5ED30;A0A7T7FPG8;A0A7T7JNU2;Q10737;Q5PY96;Q86G73;Q967C6;Q9U5P6;V5K5H8	1.6	110	21
pGlyco	7579	40.88	720.318	2	NSSFVR	N1GlcNAc	N2H2F0S0	01Y41Y41M31M[(N(N(H(H))))]	857;749;663;860;835;888;854;858;864;814;832;833;864;857;858;858;858;857;864;859	A0A126UAR8;A0A126UAR9;A0A126UAS8;A0A126UB22;A0A140EQJ5;A0A140EQJ7;A0A7I4YX32;A0A7I4YXA3;A0A7I4YXT9;A0A7I4YY21;A0A7I4YY48;A0A7I5ED30;A0A7T7FPG8;A0A7T7JNU2;Q10737;Q5PY96;Q86G73;Q967C6;Q9U5P6;V5K5H8	0.61	140	8
pGlyco	7581	40.89	894.889	2	NSSFVR	N1GlcNAc	N3H2F1F0S0	01Y(61F)41Y41M31M21Y[(N(F)(N(H(H(N)))))]	857;749;663;860;835;888;854;858;864;814;832;833;864;857;858;858;858;857;864;859	A0A126UAR8;A0A126UAR9;A0A126UAS8;A0A126UB22;A0A140EQJ5;A0A140EQJ7;A0A7I4YX32;A0A7I4YXA3;A0A7I4YXT9;A0A7I4YY21;A0A7I4YY48;A0A7I5ED30;A0A7T7FPG8;A0A7T7JNU2;Q10737;Q5PY96;Q86G73;Q967C6;Q9U5P6;V5K5H8	2.96	80	17
pGlyco	7589	40.93	1020.43	2	NSSFVR	N1GlcNAc	N2H3F3F0S0	01Y(31F)(61F)41Y(31F41L)41M31M[(N(F)(N(H(H))(F(H)))(F))]	857;749;663;860;835;888;854;858;864;814;832;833;864;857;858;858;858;857;864;859	A0A126UAR8;A0A126UAR9;A0A126UAS8;A0A126UB22;A0A140EQJ5;A0A140EQJ7;A0A7I4YX32;A0A7I4YXA3;A0A7I4YXT9;A0A7I4YY21;A0A7I4YY48;A0A7I5ED30;A0A7T7FPG8;A0A7T7JNU2;Q10737;Q5PY96;Q86G73;Q967C6;Q9U5P6;V5K5H8	2.32	80	25
GPSeeker	7590	40.93	1158.98	2	NSSFVR	N1GlcNAc	N4H4F1S0	01Y(61F41L)41Y41M(31M21Y)61M21Y[(N(F(H))(N(H(H(N))(H(N)))))] & 01Y(61F41L)41Y41M(31M21Y41V)61M[(N(F(H))(N(H(H)(H(N(N))))))]	857;749;663;860;835;888;854;858;864;814;832;833;864;857;858;858;858;857;864;859	A0A126UAR8;A0A126UAR9;A0A126UAS8;A0A126UB22;A0A140EQJ5;A0A140EQJ7;A0A7I4YX32;A0A7I4YXA3;A0A7I4YXT9;A0A7I4YY21;A0A7I4YY48;A0A7I5ED30;A0A7T7FPG8;A0A7T7JNU2;Q10737;Q5PY96;Q86G73;Q967C6;Q9U5P6;V5K5H8	-0.71	40	20
pGlyco	7635	41.14	866.376	2	NSSFVR	N1GlcNAc	N2H2F2F0S0	01Y(31F)(61F)41Y41M31M[(N(F)(N(H(H)))(F))]	857;749;663;860;835;888;854;858;864;814;832;833;864;857;858;858;858;857;864;859	A0A126UAR8;A0A126UAR9;A0A126UAS8;A0A126UB22;A0A140EQJ5;A0A140EQJ7;A0A7I4YX32;A0A7I4YXA3;A0A7I4YXT9;A0A7I4YY21;A0A7I4YY48;A0A7I5ED30;A0A7T7FPG8;A0A7T7JNU2;Q10737;Q5PY96;Q86G73;Q967C6;Q9U5P6;V5K5H8	1.22	90	19
GPSeeker	7715	41.51	801.345	2	NSSFVR	N1GlcNAc	N2H3F0S0	01Y41Y41M(31M)61M[(N(N(H(H)(H))))]	857;749;663;860;835;888;854;858;864;814;832;833;864;857;858;858;858;857;864;859	A0A126UAR8;A0A126UAR9;A0A126UAS8;A0A126UB22;A0A140EQJ5;A0A140EQJ7;A0A7I4YX32;A0A7I4YXA3;A0A7I4YXT9;A0A7I4YY21;A0A7I4YY48;A0A7I5ED30;A0A7T7FPG8;A0A7T7JNU2;Q10737;Q5PY96;Q86G73;Q967C6;Q9U5P6;V5K5H8	0.73	90	18
GPSeeker	7738	41.62	975.913	2	NSSFVR	N1GlcNAc	N3H3F1S0	01Y(61F)41Y41M(31M21Y)61M[(N(F)(N(H(H)(H(N)))))]	857;749;663;860;835;888;854;858;864;814;832;833;864;857;858;858;858;857;864;859	A0A126UAR8;A0A126UAR9;A0A126UAS8;A0A126UB22;A0A140EQJ5;A0A140EQJ7;A0A7I4YX32;A0A7I4YXA3;A0A7I4YXT9;A0A7I4YY21;A0A7I4YY48;A0A7I5ED30;A0A7T7FPG8;A0A7T7JNU2;Q10737;Q5PY96;Q86G73;Q967C6;Q9U5P6;V5K5H8	0.93	60	19
pGlyco	7740	41.63	937.725	3	NSSFVR	N1GlcNAc	N5H4F3F0S0	01Y(61F)41Y(61F)41M(31M21Y(31F41L)41V)61M21Y[(N(F)(N(F)(H(H(N))(H(N(N)(F(H)))))))]	857;749;663;860;835;888;854;858;864;814;832;833;864;857;858;858;858;857;864;859	A0A126UAR8;A0A126UAR9;A0A126UAS8;A0A126UB22;A0A140EQJ5;A0A140EQJ7;A0A7I4YX32;A0A7I4YXA3;A0A7I4YXT9;A0A7I4YY21;A0A7I4YY48;A0A7I5ED30;A0A7T7FPG8;A0A7T7JNU2;Q10737;Q5PY96;Q86G73;Q967C6;Q9U5P6;V5K5H8	5.88	100	50
GPSeeker	7743	41.64	767.659	3	NSSFVR	N1GlcNAc	N4H3F2S0	01Y(61F)41Y41M(31M21Y(31F)41V)61M[(N(F)(N(H(H)(H(N(N)(F))))))]	857;749;663;860;835;888;854;858;864;814;832;833;864;857;858;858;858;857;864;859	A0A126UAR8;A0A126UAR9;A0A126UAS8;A0A126UB22;A0A140EQJ5;A0A140EQJ7;A0A7I4YX32;A0A7I4YXA3;A0A7I4YXT9;A0A7I4YY21;A0A7I4YY48;A0A7I5ED30;A0A7T7FPG8;A0A7T7JNU2;Q10737;Q5PY96;Q86G73;Q967C6;Q9U5P6;V5K5H8	0.97	40	17
GPSeeker	7757	41.71	902.884	2	NSSFVR	N1GlcNAc	N3H3F0S0	01Y41Y41M(31M21Y)61M[(N(N(H(H)(H(N)))))]	857;749;663;860;835;888;854;858;864;814;832;833;864;857;858;858;858;857;864;859	A0A126UAR8;A0A126UAR9;A0A126UAS8;A0A126UB22;A0A140EQJ5;A0A140EQJ7;A0A7I4YX32;A0A7I4YXA3;A0A7I4YXT9;A0A7I4YY21;A0A7I4YY48;A0A7I5ED30;A0A7T7FPG8;A0A7T7JNU2;Q10737;Q5PY96;Q86G73;Q967C6;Q9U5P6;V5K5H8	0.56	70	27
pGlyco	7778	41.81	874.373	2	NSSFVR	N1GlcNAc	N2H3F1F0S0	01Y41Y(31F41L)41M31M[(N(N(H(H))(F(H))))]	857;749;663;860;835;888;854;858;864;814;832;833;864;857;858;858;858;857;864;859	A0A126UAR8;A0A126UAR9;A0A126UAS8;A0A126UB22;A0A140EQJ5;A0A140EQJ7;A0A7I4YX32;A0A7I4YXA3;A0A7I4YXT9;A0A7I4YY21;A0A7I4YY48;A0A7I5ED30;A0A7T7FPG8;A0A7T7JNU2;Q10737;Q5PY96;Q86G73;Q967C6;Q9U5P6;V5K5H8	0.99	130	14
GPSeeker	7799	41.9	963.397	2	NSSFVR	N1GlcNAc	N2H5F0S0	01Y41Y41M(31M)61M(31M)61M[(N(N(H(H(H)(H))(H))))]	857;749;663;860;835;888;854;858;864;814;832;833;864;857;858;858;858;857;864;859	A0A126UAR8;A0A126UAR9;A0A126UAS8;A0A126UB22;A0A140EQJ5;A0A140EQJ7;A0A7I4YX32;A0A7I4YXA3;A0A7I4YXT9;A0A7I4YY21;A0A7I4YY48;A0A7I5ED30;A0A7T7FPG8;A0A7T7JNU2;Q10737;Q5PY96;Q86G73;Q967C6;Q9U5P6;V5K5H8	0.13	70	24
GPSeeker	7862	42.2	882.371	2	NSSFVR	N1GlcNAc	N2H4F0S0	01Y41Y41M(31M)61M61M[(N(N(H(H(H))(H))))]	857;749;663;860;835;888;854;858;864;814;832;833;864;857;858;858;858;857;864;859	A0A126UAR8;A0A126UAR9;A0A126UAS8;A0A126UB22;A0A140EQJ5;A0A140EQJ7;A0A7I4YX32;A0A7I4YXA3;A0A7I4YXT9;A0A7I4YY21;A0A7I4YY48;A0A7I5ED30;A0A7T7FPG8;A0A7T7JNU2;Q10737;Q5PY96;Q86G73;Q967C6;Q9U5P6;V5K5H8	0.33	80	27
pGlyco	7886	42.31	793.347	2	NSSFVR	N1GlcNAc	N2H2F1F0S0	01Y(61F)41Y41M31M[(N(F)(N(H(H))))]	857;749;663;860;835;888;854;858;864;814;832;833;864;857;858;858;858;857;864;859	A0A126UAR8;A0A126UAR9;A0A126UAS8;A0A126UB22;A0A140EQJ5;A0A140EQJ7;A0A7I4YX32;A0A7I4YXA3;A0A7I4YXT9;A0A7I4YY21;A0A7I4YY48;A0A7I5ED30;A0A7T7FPG8;A0A7T7JNU2;Q10737;Q5PY96;Q86G73;Q967C6;Q9U5P6;V5K5H8	1.02	130	15
GPSeeker	7904	42.4	874.373	2	NSSFVR	N1GlcNAc	N2H3F1S0	01Y(61F)41Y41M(31M)61M[(N(F)(N(H(H)(H))))]	857;749;663;860;835;888;854;858;864;814;832;833;864;857;858;858;858;857;864;859	A0A126UAR8;A0A126UAR9;A0A126UAS8;A0A126UB22;A0A140EQJ5;A0A140EQJ7;A0A7I4YX32;A0A7I4YXA3;A0A7I4YXT9;A0A7I4YY21;A0A7I4YY48;A0A7I5ED30;A0A7T7FPG8;A0A7T7JNU2;Q10737;Q5PY96;Q86G73;Q967C6;Q9U5P6;V5K5H8	0.57	70	14
pGlyco	9794	51.28	832.373	3	ALDRNSSFVR	N5GlcNAc	N2H3F3F0S0	01Y(31F)(61F)41Y(31F41L)41M31M[(N(F)(N(H(H))(F(H)))(F))]	857;663;860;888;854;858;864;814;832;864;858;858;858;864;859	A0A126UAR8;A0A126UAS8;A0A126UB22;A0A140EQJ7;A0A7I4YX32;A0A7I4YXA3;A0A7I4YXT9;A0A7I4YY21;A0A7I4YY48;A0A7T7FPG8;Q10737;Q5PY96;Q86G73;Q9U5P6;V5K5H8	0.95	61.1	25
pGlyco	9889	51.73	1020.98	2	ALDRNSSFVR	N5GlcNAc	N2H2F1F0S0	01Y(61F)41Y41M31M[(N(F)(N(H(H))))]	857;663;860;888;854;858;864;814;832;864;858;858;858;864;859	A0A126UAR8;A0A126UAS8;A0A126UB22;A0A140EQJ7;A0A7I4YX32;A0A7I4YXA3;A0A7I4YXT9;A0A7I4YY21;A0A7I4YY48;A0A7T7FPG8;Q10737;Q5PY96;Q86G73;Q9U5P6;V5K5H8	5.43	72.2	15
GPSeeker	9902	51.79	794.685	3	ALDRNSSFVR	N5GlcNAc	N2H5F0S0	01Y41Y41M(31M)61M(31M)61M[(N(N(H(H(H)(H))(H))))]	857;663;860;888;854;858;864;814;832;864;858;858;858;864;859	A0A126UAR8;A0A126UAS8;A0A126UB22;A0A140EQJ7;A0A7I4YX32;A0A7I4YXA3;A0A7I4YXT9;A0A7I4YY21;A0A7I4YY48;A0A7T7FPG8;Q10737;Q5PY96;Q86G73;Q9U5P6;V5K5H8	0.08	22.2	19
GPSeeker	9931	51.92	740.668	3	ALDRNSSFVR	N5GlcNAc	N2H4F0S0	01Y41Y41M(31M)61M61M[(N(N(H(H(H))(H))))]	857;663;860;888;854;858;864;814;832;864;858;858;858;864;859	A0A126UAR8;A0A126UAS8;A0A126UB22;A0A140EQJ7;A0A7I4YX32;A0A7I4YXA3;A0A7I4YXT9;A0A7I4YY21;A0A7I4YY48;A0A7T7FPG8;Q10737;Q5PY96;Q86G73;Q9U5P6;V5K5H8	0.79	27.8	19
pGlyco	9946	51.99	1094	2	ALDRNSSFVR	N5GlcNAc	N2H2F2F0S0	01Y(31F)(61F)41Y41M31M[(N(F)(N(H(H)))(F))]	857;663;860;888;854;858;864;814;832;864;858;858;858;864;859	A0A126UAR8;A0A126UAS8;A0A126UB22;A0A140EQJ7;A0A7I4YX32;A0A7I4YXA3;A0A7I4YXT9;A0A7I4YY21;A0A7I4YY48;A0A7T7FPG8;Q10737;Q5PY96;Q86G73;Q9U5P6;V5K5H8	2.58	66.7	19
pGlyco	9963	52.07	1175.03	2	ALDRNSSFVR	N5GlcNAc	N2H3F2F0S0	01Y(31F)41Y(31F41L)41M31M[(N(N(H(H))(F(H)))(F))]	857;663;860;888;854;858;864;814;832;864;858;858;858;864;859	A0A126UAR8;A0A126UAS8;A0A126UB22;A0A140EQJ7;A0A7I4YX32;A0A7I4YXA3;A0A7I4YXT9;A0A7I4YY21;A0A7I4YY48;A0A7T7FPG8;Q10737;Q5PY96;Q86G73;Q9U5P6;V5K5H8	1.36	61.1	20
pGlyco	9984	52.17	783.687	3	ALDRNSSFVR	N5GlcNAc	N2H3F2F0S0	01Y(61F41L)41Y(31F)41M31M[(N(F(H))(N(H(H))(F)))]	857;663;860;888;854;858;864;814;832;864;858;858;858;864;859	A0A126UAR8;A0A126UAS8;A0A126UB22;A0A140EQJ7;A0A7I4YX32;A0A7I4YXA3;A0A7I4YXT9;A0A7I4YY21;A0A7I4YY48;A0A7T7FPG8;Q10737;Q5PY96;Q86G73;Q9U5P6;V5K5H8	0.98	61.1	21
pGlyco	9985	52.18	735.001	3	ALDRNSSFVR	N5GlcNAc	N2H3F1F0S0	01Y41Y(31F41L)41M31M[(N(N(H(H))(F(H))))]	857;663;860;888;854;858;864;814;832;864;858;858;858;864;859	A0A126UAR8;A0A126UAS8;A0A126UB22;A0A140EQJ7;A0A7I4YX32;A0A7I4YXA3;A0A7I4YXT9;A0A7I4YY21;A0A7I4YY48;A0A7T7FPG8;Q10737;Q5PY96;Q86G73;Q9U5P6;V5K5H8	0.81	38.9	14
pGlyco	9989	52.19	947.943	2	ALDRNSSFVR	N5GlcNAc	N2H2F0S0	01Y41Y41M31M[(N(N(H(H))))]	857;663;860;888;854;858;864;814;832;864;858;858;858;864;859	A0A126UAR8;A0A126UAS8;A0A126UB22;A0A140EQJ7;A0A7I4YX32;A0A7I4YXA3;A0A7I4YXT9;A0A7I4YY21;A0A7I4YY48;A0A7T7FPG8;Q10737;Q5PY96;Q86G73;Q9U5P6;V5K5H8	1.29	27.8	8
GPSeeker	11224	57.98	1182.47	2	NLTFDGR	N1GlcNAc	N2H7F0S0	01Y41Y41M(31M21M21M)61M(31M)61M[(N(N(H(H(H)(H))(H(H(H))))))]	98;76;99;98;98;99;99;99;99;98	A0A126UAR8;A0A140EQJ5;A0A7I4YXA3;A0A7I5ED30;A0A7T7JNU2;C5HLA5;Q10737;Q5PY96;Q86G73;Q967C6	0.02	66.7	26
GPSeeker	11247	58.09	1263.5	2	NLTFDGR	N1GlcNAc	N2H8F0S0	01Y41Y41M(31M21M21M)61M(31M21M)61M[(N(N(H(H(H)(H(H)))(H(H(H))))))]	98;76;99;98;98;99;99;99;99;98	A0A126UAR8;A0A140EQJ5;A0A7I4YXA3;A0A7I5ED30;A0A7T7JNU2;C5HLA5;Q10737;Q5PY96;Q86G73;Q967C6	0.17	41.7	26
pGlyco	11258	58.14	1003.92	2	NLTFDGR	N1GlcNAc	N2H3F2F0S0	01Y(31F)41Y(31F41L)41M31M[(N(N(H(H))(F(H)))(F))]	98;76;99;98;98;99;99;99;99;98	A0A126UAR8;A0A140EQJ5;A0A7I4YXA3;A0A7I5ED30;A0A7T7JNU2;C5HLA5;Q10737;Q5PY96;Q86G73;Q967C6	-0.85	66.7	20
GPSeeker	11312	58.39	938.897	2	NLTFDGR	N1GlcNAc	N2H4F0S0	01Y41Y41M(31M)61M61M[(N(N(H(H(H))(H))))]	98;76;99;98;98;99;99;99;99;98	A0A126UAR8;A0A140EQJ5;A0A7I4YXA3;A0A7I5ED30;A0A7T7JNU2;C5HLA5;Q10737;Q5PY96;Q86G73;Q967C6	2.75	66.7	24
GPSeeker	11349	58.56	1101.45	2	NLTFDGR	N1GlcNAc	N2H6F0S0	01Y41Y41M(31M21M)61M(31M)61M[(N(N(H(H(H)(H))(H(H)))))]	98;76;99;98;98;99;99;99;99;98	A0A126UAR8;A0A140EQJ5;A0A7I4YXA3;A0A7I5ED30;A0A7T7JNU2;C5HLA5;Q10737;Q5PY96;Q86G73;Q967C6	0.84	66.7	23
GPSeeker	11382	58.72	857.871	2	NLTFDGR	N1GlcNAc	N2H3F0S0	01Y41Y41M(31M)61M[(N(N(H(H)(H))))]	98;76;99;98;98;99;99;99;99;98	A0A126UAR8;A0A140EQJ5;A0A7I4YXA3;A0A7I5ED30;A0A7T7JNU2;C5HLA5;Q10737;Q5PY96;Q86G73;Q967C6	3.77	83.3	18
GPSeeker	11412	58.86	1215.5	2	NLTFDGR	N1GlcNAc	N4H4F1S0	01Y(61F41L)41Y41M(31M21Y)61M21Y[(N(F(H))(N(H(H(N))(H(N)))))] & 01Y(61F41L)41Y41M(31M21Y41V)61M[(N(F(H))(N(H(H)(H(N(N))))))]	98;76;99;98;98;99;99;99;99;98	A0A126UAR8;A0A140EQJ5;A0A7I4YXA3;A0A7I5ED30;A0A7T7JNU2;C5HLA5;Q10737;Q5PY96;Q86G73;Q967C6	0.6	58.3	16
GPSeeker	11496	59.24	1142.5	2	ILYNSSLEK	N4GlcNAc	N2H5F0S0	01Y41Y41M(31M)61M(31M)61M[(N(N(H(H(H)(H))(H))))]	285;345	A0A140EQK0;A0A7I4YT66	-6.31	12.5	17
GPSeeker	11538	59.44	1221.03	2	NITVIPDK	N1GlcNAc	N2H7F0S0	01Y41Y41M(31M21M21M)61M(31M)61M[(N(N(H(H(H)(H))(H(H(H))))))]	121;121;121	A0A126UB22;A0A7I4YX32;V5K5H8	1.47	100	23
pGlyco	11548	59.49	930.898	2	NLTFDGR	N1GlcNAc	N2H3F1F0S0	01Y41Y(31F41L)41M31M[(N(N(H(H))(F(H))))]	98;76;99;98;98;99;99;99;99;98	A0A126UAR8;A0A140EQJ5;A0A7I4YXA3;A0A7I5ED30;A0A7T7JNU2;C5HLA5;Q10737;Q5PY96;Q86G73;Q967C6	2	108.3	14
GPSeeker	11621	59.83	1134.48	2	NLTFDGR	N1GlcNAc	N4H3F1S0	01Y(61F)41Y41M(31M21Y)61M21Y[(N(F)(N(H(H(N))(H(N)))))] & 01Y41Y41M(31M21Y(31F)41V)61M[(N(N(H(H)(H(N(N)(F))))))]	98;76;99;98;98;99;99;99;99;98	A0A126UAR8;A0A140EQJ5;A0A7I4YXA3;A0A7I5ED30;A0A7T7JNU2;C5HLA5;Q10737;Q5PY96;Q86G73;Q967C6	5.21	58.3	20
GPSeeker	11642	59.93	959.409	2	NLTFDGR	N1GlcNAc	N3H3F0S0	01Y41Y41M(31M21Y)61M[(N(N(H(H)(H(N)))))]	98;76;99;98;98;99;99;99;99;98	A0A126UAR8;A0A140EQJ5;A0A7I4YXA3;A0A7I5ED30;A0A7T7JNU2;C5HLA5;Q10737;Q5PY96;Q86G73;Q967C6	1.96	83.3	24
GPSeeker	11665	60.03	1140	2	NITVIPDK	N1GlcNAc	N2H6F0S0	01Y41Y41M(31M21M)61M(31M)61M[(N(N(H(H(H)(H))(H(H)))))]	121;121;121	A0A126UB22;A0A7I4YX32;V5K5H8	1.08	107.1	23
GPSeeker	11747	60.41	1058.98	2	NITVIPDK	N1GlcNAc	N2H5F0S0	01Y41Y41M(31M)61M(31M)61M[(N(N(H(H(H)(H))(H))))]	121;121;121	A0A126UB22;A0A7I4YX32;V5K5H8	0.18	107.1	21
GPSeeker	11937	61.31	1019.92	2	NLTFDGR	N1GlcNAc	N2H5F0S0	01Y41Y41M(31M)61M(31M)61M[(N(N(H(H(H)(H))(H))))]	98;76;99;98;98;99;99;99;99;98	A0A126UAR8;A0A140EQJ5;A0A7I4YXA3;A0A7I5ED30;A0A7T7JNU2;C5HLA5;Q10737;Q5PY96;Q86G73;Q967C6	0.57	100	25
pGlyco	13893	70.42	999.46	2	VEEFNATALK	N5GlcNAc	N2H2F1F0S0	01Y(61F)41Y41M31M[(N(F)(N(H(H))))]	549;549	A0A7T7JNT2;Q9U5P5	3.7	77.8	15
pGlyco	13911	70.5	1226.54	2	VEEFNATALK	N5GlcNAc	N2H3F3F0S0	01Y(31F)(61F)41Y(31F41L)41M31M[(N(F)(N(H(H))(F(H)))(F))]	549;549	A0A7T7JNT2;Q9U5P5	1.59	100	25
GPSeeker	13934	70.61	959.082	3	VEEFNATALK	N5GlcNAc	N4H4F2S0	01Y(61F)41Y41M(31M21Y(61F41L)41V)61M[(N(F)(N(H(H)(H(N(F(H))(N))))))] & 01Y(61F41L)41Y41M(31M21Y(31F)41V)61M[(N(F(H))(N(H(H)(H(N(N)(F))))))]	549;549	A0A7T7JNT2;Q9U5P5	-0.1	50	19
pGlyco	13973	70.79	1153.51	2	VEEFNATALK	N5GlcNAc	N2H3F2F0S0	01Y(61F41L)41Y(31F)41M31M[(N(F(H))(N(H(H))(F)))]	549;549	A0A7T7JNT2;Q9U5P5	-0.67	66.7	20
GPSeeker	14038	71.09	905.065	3	VEEFNATALK	N5GlcNAc	N4H3F2S0	01Y(61F)41Y41M(31M21Y(31F)41V)61M[(N(F)(N(H(H)(H(N(N)(F))))))]	549;549	A0A7T7JNT2;Q9U5P5	0.21	94.4	19
pGlyco	14041	71.11	926.426	2	VEEFNATALK	N5GlcNAc	N2H2F0S0	01Y41Y41M31M[(N(N(H(H))))]	549;549	A0A7T7JNT2;Q9U5P5	-2.4	33.3	6
pGlyco	14124	71.49	1080.48	2	VEEFNATALK	N5GlcNAc	N2H3F1F0S0	01Y41Y(31F41L)41M31M[(N(N(H(H))(F(H))))]	549;549	A0A7T7JNT2;Q9U5P5	1.63	88.9	14
GPSeeker	14163	71.67	1162.01	2	VEEFNATALK	N5GlcNAc	N2H4F1S0	01Y(61F)41Y41M(31M)61M61M[(N(F)(N(H(H(H))(H))))]	549;549	A0A7T7JNT2;Q9U5P5	-0.06	88.9	17
GPSeeker	14185	71.77	1182.53	2	VEEFNATALK	N5GlcNAc	N3H3F1S0	01Y(61F)41Y41M(31M21Y)61M[(N(F)(N(H(H)(H(N)))))]	549;549	A0A7T7JNT2;Q9U5P5	3.58	94.4	19
pGlyco	14186	71.77	1072.49	2	VEEFNATALK	N5GlcNAc	N2H2F2F0S0	01Y(31F)(61F)41Y41M31M[(N(F)(N(H(H)))(F))]	549;549	A0A7T7JNT2;Q9U5P5	2.19	88.9	18
GPSeeker	14210	71.88	910.397	3	VEEFNATALK	N5GlcNAc	N4H4F1S0	01Y(61F41L)41Y41M(31M21Y)61M21Y[(N(F(H))(N(H(H(N))(H(N)))))] & 01Y(61F41L)41Y41M(31M21Y41V)61M[(N(F(H))(N(H(H)(H(N(N))))))]	549;549	A0A7T7JNT2;Q9U5P5	0.9	50	16
GPSeeker	14247	72.06	1154.01	2	VEEFNATALK	N5GlcNAc	N2H3F2S0	01Y(31F)(61F)41Y41M(31M)61M[(N(F)(N(H(H)(H)))(F))]	549;549	A0A7T7JNT2;Q9U5P5	-0.15	105.6	19
GPSeeker	14289	72.25	1170.01	2	VEEFNATALK	N5GlcNAc	N2H5F0S0	01Y41Y41M(31M)61M(31M)61M[(N(N(H(H(H)(H))(H))))]	549;549	A0A7T7JNT2;Q9U5P5	0.23	116.7	25
GPSeeker	14301	72.31	856.378	3	VEEFNATALK	N5GlcNAc	N4H3F1S0	01Y41Y41M(31M21Y(31F)41V)61M[(N(N(H(H)(H(N(N)(F))))))]	549;549	A0A7T7JNT2;Q9U5P5	-0.42	38.9	15
GPSeeker	14394	72.74	1088.98	2	VEEFNATALK	N5GlcNAc	N2H4F0S0	01Y41Y41M(31M)61M61M[(N(N(H(H(H))(H))))]	549;549	A0A7T7JNT2;Q9U5P5	-0.37	105.6	21
GPSeeker	15690	78.81	936.418	3	ANWTVTVIHPK	N2GlcNAc	N2H7F0S0	01Y41Y41M(31M21M21M)61M(31M)61M[(N(N(H(H(H)(H))(H(H(H))))))]	226;32;229;204;259;223;227;235;222;226;235;226;227;227;227;227;226;235	A0A126UAR8;A0A126UAS8;A0A126UB22;A0A140EQJ5;A0A140EQJ7;A0A7I4YX32;A0A7I4YXA3;A0A7I4YXT9;A0A7I4YY21;A0A7I5ED30;A0A7T7FPG8;A0A7T7JNU2;C5HLA5;Q10737;Q5PY96;Q86G73;Q967C6;Q9U5P6	2.34	65	24
GPSeeker	15791	79.28	925.44	3	YKANWTVTVIHPK	N4GlcNAc	N2H5F0S0	01Y41Y41M(31M)61M(31M)61M[(N(N(H(H(H)(H))(H))))]	226;32;204;227;226;226;227;227;227;227;226	A0A126UAR8;A0A126UAS8;A0A140EQJ5;A0A7I4YXA3;A0A7I5ED30;A0A7T7JNU2;C5HLA5;Q10737;Q5PY96;Q86G73;Q967C6	6.96	70.8	19
GPSeeker	15884	79.72	1012.45	3	ANWTVTVIHPK	N2GlcNAc	N4H5F1S0	01Y(61F)41Y41M(31M21Y41L)61M21Y41L[(N(F)(N(H(H(N(H)))(H(N(H))))))]	226;32;229;204;259;223;227;235;222;226;235;226;227;227;227;227;226;235	A0A126UAR8;A0A126UAS8;A0A126UB22;A0A140EQJ5;A0A140EQJ7;A0A7I4YX32;A0A7I4YXA3;A0A7I4YXT9;A0A7I4YY21;A0A7I5ED30;A0A7T7FPG8;A0A7T7JNU2;C5HLA5;Q10737;Q5PY96;Q86G73;Q967C6;Q9U5P6	0.52	110	19
GPSeeker	15949	80.02	882.4	3	ANWTVTVIHPK	N2GlcNAc	N2H6F0S0	01Y41Y41M(31M21M)61M(31M)61M[(N(N(H(H(H)(H))(H(H)))))]	226;32;229;204;259;223;227;235;222;226;235;226;227;227;227;227;226;235	A0A126UAR8;A0A126UAS8;A0A126UB22;A0A140EQJ5;A0A140EQJ7;A0A7I4YX32;A0A7I4YXA3;A0A7I4YXT9;A0A7I4YY21;A0A7I5ED30;A0A7T7FPG8;A0A7T7JNU2;C5HLA5;Q10737;Q5PY96;Q86G73;Q967C6;Q9U5P6	1.62	80	20
pGlyco	16120	80.79	998.488	2	ANWTVTVIHPK	N2GlcNAc	N2H2F0S0	01Y41Y41M31M[(N(N(H(H))))]	226;32;229;204;259;223;227;235;222;226;235;226;227;227;227;227;226;235	A0A126UAR8;A0A126UAS8;A0A126UB22;A0A140EQJ5;A0A140EQJ7;A0A7I4YX32;A0A7I4YXA3;A0A7I4YXT9;A0A7I4YY21;A0A7I5ED30;A0A7T7FPG8;A0A7T7JNU2;C5HLA5;Q10737;Q5PY96;Q86G73;Q967C6;Q9U5P6	2.11	125	8
GPSeeker	16138	80.88	855.731	3	ANWTVTVIHPK	N2GlcNAc	N4H3F0S0	01Y41Y41M(31M21Y41V)61M[(N(N(H(H)(H(N(N))))))]	226;32;229;204;259;223;227;235;222;226;235;226;227;227;227;227;226;235	A0A126UAR8;A0A126UAS8;A0A126UB22;A0A140EQJ5;A0A140EQJ7;A0A7I4YX32;A0A7I4YXA3;A0A7I4YXT9;A0A7I4YY21;A0A7I5ED30;A0A7T7FPG8;A0A7T7JNU2;C5HLA5;Q10737;Q5PY96;Q86G73;Q967C6;Q9U5P6	-0.23	110	23
GPSeeker	16249	81.38	1181.55	2	ANWTVTVIHPK	N2GlcNAc	N3H3F0S0	01Y41Y41M(31M21Y)61M[(N(N(H(H)(H(N)))))]	226;32;229;204;259;223;227;235;222;226;235;226;227;227;227;227;226;235	A0A126UAR8;A0A126UAS8;A0A126UB22;A0A140EQJ5;A0A140EQJ7;A0A7I4YX32;A0A7I4YXA3;A0A7I4YXT9;A0A7I4YY21;A0A7I5ED30;A0A7T7FPG8;A0A7T7JNU2;C5HLA5;Q10737;Q5PY96;Q86G73;Q967C6;Q9U5P6	0.78	95	21
GPSeeker	16367	81.92	828.38	3	ANWTVTVIHPK	N2GlcNAc	N2H5F0S0	01Y41Y41M(31M)61M(31M)61M[(N(N(H(H(H)(H))(H))))]	226;32;229;204;259;223;227;235;222;226;235;226;227;227;227;227;226;235	A0A126UAR8;A0A126UAS8;A0A126UB22;A0A140EQJ5;A0A140EQJ7;A0A7I4YX32;A0A7I4YXA3;A0A7I4YXT9;A0A7I4YY21;A0A7I5ED30;A0A7T7FPG8;A0A7T7JNU2;C5HLA5;Q10737;Q5PY96;Q86G73;Q967C6;Q9U5P6	-0.51	125	25
pGlyco	16479	82.42	1068.48	3	AFNATSLQITQTR	N3GlcNAc	N4H4F2F0S0	01Y(61F41L)41Y(61F)41M(31M21Y41V)61M[(N(F(H))(N(F)(H(H)(H(N(N))))))]	551;545;523;550	A0A126UB22;A0A7I4YX32;A0A7I4YY48;V5K5H8	3.75	100	41
pGlyco	16514	82.58	927.758	3	AFNATSLQITQTR	N3GlcNAc	N2H3F3F0S0	01Y(31F)(61F)41Y(31F41L)41M31M[(N(F)(N(H(H))(F(H)))(F))]	551;545;523;550	A0A126UB22;A0A7I4YX32;A0A7I4YY48;V5K5H8	1.23	112.5	25
GPSeeker	16577	82.87	1080.01	2	ANWTVTVIHPK	N2GlcNAc	N2H3F0S0	01Y41Y41M(31M)61M[(N(N(H(H)(H))))]	226;32;229;204;259;223;227;235;222;226;235;226;227;227;227;227;226;235	A0A126UAR8;A0A126UAS8;A0A126UB22;A0A140EQJ5;A0A140EQJ7;A0A7I4YX32;A0A7I4YXA3;A0A7I4YXT9;A0A7I4YY21;A0A7I5ED30;A0A7T7FPG8;A0A7T7JNU2;C5HLA5;Q10737;Q5PY96;Q86G73;Q967C6;Q9U5P6	0.42	110	21
GPSeeker	16580	82.88	898.414	3	AFNATSLQITQTR	N3GlcNAc	N3H3F1S0	01Y(61F)41Y41M(31M21Y)61M[(N(F)(N(H(H)(H(N)))))]	551;545;523;550	A0A126UB22;A0A7I4YX32;A0A7I4YY48;V5K5H8	2.02	70.8	13
GPSeeker	16607	83.01	1068.81	3	AFNATSLQITQTR	N3GlcNAc	N4H4F2S0	01Y(61F41L)41Y41M(31M21Y(31F)41V)61M[(N(F(H))(N(H(H)(H(N(N)(F))))))]	551;545;523;550	A0A126UB22;A0A7I4YX32;A0A7I4YY48;V5K5H8	1.31	50	12
GPSeeker	16625	83.08	1014.79	3	AFNATSLQITQTR	N3GlcNAc	N4H3F2S0	01Y(61F)41Y41M(31M21Y(31F)41V)61M[(N(F)(N(H(H)(H(N(N)(F))))))]	551;545;523;550	A0A126UB22;A0A7I4YX32;A0A7I4YY48;V5K5H8	-0.27	70.8	15
pGlyco	16641	83.16	879.072	3	AFNATSLQITQTR	N3GlcNAc	N2H3F2F0S0	01Y(31F)41Y(31F41L)41M31M[(N(N(H(H))(F(H)))(F))]	551;545;523;550	A0A126UB22;A0A7I4YX32;A0A7I4YY48;V5K5H8	1.91	116.7	20
GPSeeker	16679	83.33	1172.54	2	AFNATSLQITQTR	N3GlcNAc	N2H3F0S0	01Y41Y41M(31M)61M[(N(N(H(H)(H))))]	551;545;523;550	A0A126UB22;A0A7I4YX32;A0A7I4YY48;V5K5H8	-5.57	29.2	13
pGlyco	16691	83.39	825.054	3	AFNATSLQITQTR	N3GlcNAc	N2H2F2F0S0	01Y(61F)41Y(31F)41M31M[(N(F)(N(H(H))(F)))]	551;545;523;550	A0A126UB22;A0A7I4YX32;A0A7I4YY48;V5K5H8	1.28	112.5	18
GPSeeker	16746	83.64	904.418	3	ANWTVTVIHPK	N2GlcNAc	N4H3F1S0	01Y(61F)41Y41M(31M21Y)61M21Y[(N(F)(N(H(H(N))(H(N)))))]	226;32;229;204;259;223;227;235;222;226;235;226;227;227;227;227;226;235	A0A126UAR8;A0A126UAS8;A0A126UB22;A0A140EQJ5;A0A140EQJ7;A0A7I4YX32;A0A7I4YXA3;A0A7I4YXT9;A0A7I4YY21;A0A7I5ED30;A0A7T7FPG8;A0A7T7JNU2;C5HLA5;Q10737;Q5PY96;Q86G73;Q967C6;Q9U5P6	0.8	100	21
GPSeeker	16747	83.65	958.436	3	ANWTVTVIHPK	N2GlcNAc	N4H4F1S0	01Y(61F41L)41Y41M(31M21Y41V)61M[(N(F(H))(N(H(H)(H(N(N))))))]	226;32;229;204;259;223;227;235;222;226;235;226;227;227;227;227;226;235	A0A126UAR8;A0A126UAS8;A0A126UB22;A0A140EQJ5;A0A140EQJ7;A0A7I4YX32;A0A7I4YXA3;A0A7I4YXT9;A0A7I4YY21;A0A7I5ED30;A0A7T7FPG8;A0A7T7JNU2;C5HLA5;Q10737;Q5PY96;Q86G73;Q967C6;Q9U5P6	0.97	105	20
GPSeeker	16787	83.83	774.363	3	ANWTVTVIHPK	N2GlcNAc	N2H4F0S0	01Y41Y41M(31M)61M61M[(N(N(H(H(H))(H))))]	226;32;229;204;259;223;227;235;222;226;235;226;227;227;227;227;226;235	A0A126UAR8;A0A126UAS8;A0A126UB22;A0A140EQJ5;A0A140EQJ7;A0A7I4YX32;A0A7I4YXA3;A0A7I4YXT9;A0A7I4YY21;A0A7I5ED30;A0A7T7FPG8;A0A7T7JNU2;C5HLA5;Q10737;Q5PY96;Q86G73;Q967C6;Q9U5P6	0.21	130	25
pGlyco	16809	83.94	825.054	3	AFNATSLQITQTR	N3GlcNAc	N2H2F2F0S0	01Y(31F)(61F)41Y41M31M[(N(F)(N(H(H)))(F))]	551;545;523;550	A0A126UB22;A0A7I4YX32;A0A7I4YY48;V5K5H8	1.46	112.5	19
GPSeeker	16883	84.28	890.072	3	AFNATSLQITQTR	N3GlcNAc	N2H5F0S0	01Y41Y41M(31M)61M(31M)61M[(N(N(H(H(H)(H))(H))))]	551;545;523;550	A0A126UB22;A0A7I4YX32;A0A7I4YY48;V5K5H8	3.14	87.5	17
pGlyco	16896	84.34	879.073	3	AFNATSLQITQTR	N3GlcNAc	N2H3F2F0S0	01Y(61F41L)41Y(31F)41M31M[(N(F(H))(N(H(H))(F)))]	551;545;523;550	A0A126UB22;A0A7I4YX32;A0A7I4YY48;V5K5H8	2.78	116.7	21
GPSeeker	16936	84.53	884.742	3	AFNATSLQITQTR	N3GlcNAc	N2H4F1S0	01Y(61F)41Y41M(31M)61M61M[(N(F)(N(H(H(H))(H))))]	551;545;523;550	A0A126UB22;A0A7I4YX32;A0A7I4YY48;V5K5H8	5.47	75	8
GPSeeker	16953	84.61	836.723	3	ANWTVTVIHPK	N2GlcNAc	N3H3F1S0	01Y(61F)41Y41M(31M21Y)61M[(N(F)(N(H(H)(H(N)))))]	226;32;229;204;259;223;227;235;222;226;235;226;227;227;227;227;226;235	A0A126UAR8;A0A126UAS8;A0A126UB22;A0A140EQJ5;A0A140EQJ7;A0A7I4YX32;A0A7I4YXA3;A0A7I4YXT9;A0A7I4YY21;A0A7I5ED30;A0A7T7FPG8;A0A7T7JNU2;C5HLA5;Q10737;Q5PY96;Q86G73;Q967C6;Q9U5P6	-1.82	135	12
GPSeeker	16998	84.81	904.418	3	ANWTVTVIHPK	N2GlcNAc	N4H3F1S0	01Y41Y41M(31M21Y(31F)41V)61M[(N(N(H(H)(H(N(N)(F))))))]	226;32;229;204;259;223;227;235;222;226;235;226;227;227;227;227;226;235	A0A126UAR8;A0A126UAS8;A0A126UB22;A0A140EQJ5;A0A140EQJ7;A0A7I4YX32;A0A7I4YXA3;A0A7I4YXT9;A0A7I4YY21;A0A7I5ED30;A0A7T7FPG8;A0A7T7JNU2;C5HLA5;Q10737;Q5PY96;Q86G73;Q967C6;Q9U5P6	0.73	100	22
GPSeeker	17011	84.87	836.051	3	AFNATSLQITQTR	N3GlcNAc	N2H4F0S0	01Y41Y41M(31M)61M61M[(N(N(H(H(H))(H))))]	551;545;523;550	A0A126UB22;A0A7I4YX32;A0A7I4YY48;V5K5H8	-0.27	104.2	21
pGlyco	17274	86.11	879.075	3	AFNATSLQITQTR	N3GlcNAc	N2H3F2F0S0	01Y(61F)41Y(31F41L)41M31M[(N(F)(N(H(H))(F(H))))]	551;545;523;550	A0A126UB22;A0A7I4YX32;A0A7I4YY48;V5K5H8	5.17	108.3	20
GPSeeker	17757	88.37	958.435	3	ANWTVTVIHPK	N2GlcNAc	N4H4F1S0	01Y(61F41L)41Y41M(31M21Y)61M21Y[(N(F(H))(N(H(H(N))(H(N)))))]	226;32;229;204;259;223;227;235;222;226;235;226;227;227;227;227;226;235	A0A126UAR8;A0A126UAS8;A0A126UB22;A0A140EQJ5;A0A140EQJ7;A0A7I4YX32;A0A7I4YXA3;A0A7I4YXT9;A0A7I4YY21;A0A7I5ED30;A0A7T7FPG8;A0A7T7JNU2;C5HLA5;Q10737;Q5PY96;Q86G73;Q967C6;Q9U5P6	-0.11	45	18
GPSeeker	18983	94.14	1180.51	3	NITVIPDKCELFSGDK	N1GlcNAcC9Cam	N2H8F0S0	01Y41Y41M(31M21M21M)61M(31M21M)61M[(N(N(H(H(H)(H(H)))(H(H(H))))))]	121;121;121	A0A126UB22;A0A7I4YX32;V5K5H8	0.32	53.3	18
GPSeeker	19034	94.38	1072.47	3	NITVIPDKCELFSGDK	N1GlcNAcC9Cam	N2H6F0S0	01Y41Y41M(31M21M)61M(31M)61M[(N(N(H(H(H)(H))(H(H)))))]	121;121;121	A0A126UB22;A0A7I4YX32;V5K5H8	0.07	93.3	28
GPSeeker	19076	94.58	1234.87	3	NITVIPDKCELFSGDK	N1GlcNAcC9Cam	N2H9F0S0	01Y41Y41M(31M21M21M)61M(31M21M)61M21M[(N(N(H(H(H(H))(H(H)))(H(H(H))))))]	121;121;121	A0A126UB22;A0A7I4YX32;V5K5H8	5.03	60	30
GPSeeker	19097	94.68	1018.45	3	NITVIPDKCELFSGDK	N1GlcNAcC9Cam	N2H5F0S0	01Y41Y41M(31M)61M(31M)61M[(N(N(H(H(H)(H))(H))))]	121;121;121	A0A126UB22;A0A7I4YX32;V5K5H8	0.23	93.3	25
GPSeeker	19181	95.07	1126.49	3	NITVIPDKCELFSGDK	N1GlcNAcC9Cam	N2H7F0S0	01Y41Y41M(31M21M21M)61M(31M)61M[(N(N(H(H(H)(H))(H(H(H))))))]	121;121;121	A0A126UB22;A0A7I4YX32;V5K5H8	0.15	96.7	35
GPSeeker	19206	95.19	964.442	3	NITVIPDKCELFSGDK	N1GlcNAcC9Cam	N2H4F0S0	01Y41Y41M(31M)61M61M[(N(N(H(H(H))(H))))]	121;121;121	A0A126UB22;A0A7I4YX32;V5K5H8	6.1	73.3	20
GPSeeker	19916	98.54	1250.87	3	NISVIADQCELFSNNQK	N1GlcNAcC9Cam	N4H5F1S0	01Y(61F)41Y41M(31M21Y41L)61M21Y41L[(N(F)(N(H(H(N(H)))(H(N(H))))))]	157;133;133;133	A0A140EQJ7;A0A7I4YXT9;A0A7T7FPG8;Q9U5P6	-1.55	93.8	17
GPSeeker	20095	99.38	958.429	3	NISVIADQCELFSNNQK	N1GlcNAcC9Cam	N2H3F0S0	01Y41Y41M(31M)61M[(N(N(H(H)(H))))]	157;133;133;133	A0A140EQJ7;A0A7I4YXT9;A0A7T7FPG8;Q9U5P6	1.05	112.5	14
GPSeeker	20105	99.43	1120.48	3	NISVIADQCELFSNNQK	N1GlcNAcC9Cam	N2H6F0S0	01Y41Y41M(31M21M)61M(31M)61M[(N(N(H(H(H)(H))(H(H)))))]	157;133;133;133	A0A140EQJ7;A0A7I4YXT9;A0A7T7FPG8;Q9U5P6	-0.07	118.8	25
GPSeeker	20148	99.63	1174.5	3	NISVIADQCELFSNNQK	N1GlcNAcC9Cam	N2H7F0S0	01Y41Y41M(31M21M21M)61M(31M)61M[(N(N(H(H(H)(H))(H(H(H))))))]	157;133;133;133	A0A140EQJ7;A0A7I4YXT9;A0A7T7FPG8;Q9U5P6	0.43	103.1	22
GPSeeker	20149	99.63	1196.51	3	NISVIADQCELFSNNQK	N1GlcNAcC9Cam	N4H4F1S0	01Y(61F41L)41Y41M(31M21Y)61M21Y[(N(F(H))(N(H(H(N))(H(N)))))] & 01Y(61F41L)41Y41M(31M21Y41V)61M[(N(F(H))(N(H(H)(H(N(N))))))]	157;133;133;133	A0A140EQJ7;A0A7I4YXT9;A0A7T7FPG8;Q9U5P6	-3.54	90.6	16
pGlyco	20181	99.78	904.082	3	NISVIADQCELFSNNQK	N1GlcNAcC9Cam	N2H2F0S0	01Y41Y41M31M[(N(N(H(H))))]	157;133;133;133	A0A140EQJ7;A0A7I4YXT9;A0A7T7FPG8;Q9U5P6	6.21	134.4	8
GPSeeker	20263	100.17	1026.13	3	NISVIADQCELFSNNQK	N1GlcNAcC9Cam	N3H3F0S0	01Y41Y41M(31M21Y)61M[(N(N(H(H)(H(N)))))]	157;133;133;133	A0A140EQJ7;A0A7I4YXT9;A0A7T7FPG8;Q9U5P6	4.3	53.1	13
GPSeeker	20357	100.61	1012.45	3	NISVIADQCELFSNNQK	N1GlcNAcC9Cam	N2H4F0S0	01Y41Y41M(31M)61M61M[(N(N(H(H(H))(H))))]	157;133;133;133	A0A140EQJ7;A0A7I4YXT9;A0A7T7FPG8;Q9U5P6	5.42	128.1	22
GPSeeker	20399	100.8	1066.46	3	NISVIADQCELFSNNQK	N1GlcNAcC9Cam	N2H5F0S0	01Y41Y41M(31M)61M(31M)61M[(N(N(H(H(H)(H))(H))))]	157;133;133;133	A0A140EQJ7;A0A7I4YXT9;A0A7T7FPG8;Q9U5P6	0.19	134.4	25
pGlyco	21622	106.55	979.746	3	AYMMSILEPMYNK	M4HydN12GlcNAc	N2H3F3F0S0	01Y(31F)(61F)41Y(31F41L)41M31M[(N(F)(N(H(H))(F(H)))(F))]	728;728	A0A7T7JNT2;Q9U5P5	0.71	45.8	24
pGlyco	21832	107.54	931.06	3	AYMMSILEPMYNK	M4HydN12GlcNAc	N2H3F2F0S0	01Y(61F)41Y(31F41L)41M31M[(N(F)(N(H(H))(F(H))))]	728;728	A0A7T7JNT2;Q9U5P5	0.83	20.8	16
GPSeeker	23613	115.92	1182.54	3	TYLPGYVNFPPEKNLTFDGR	N14GlcNAc	N2H5F0S0	01Y41Y41M(31M)61M(31M)61M[(N(N(H(H(H)(H))(H))))]	98;76;98;98;98	A0A126UAR8;A0A140EQJ5;A0A7I5ED30;A0A7T7JNU2;Q967C6	3.05	31.6	13
GPSeeker	24077	118.1	1182.87	3	TYLPGYVDFPPEKNLTFDGR	N14GlcNAc	N2H5F0S0	01Y41Y41M(31M)61M(31M)61M[(N(N(H(H(H)(H))(H))))]	99;99;99;99	A0A7I4YXA3;C5HLA5;Q10737;Q5PY96	2.63	34.2	18
GPSeeker	24270	119.01	1032.47	3	LPDALEPVWYNGTLK	N11GlcNAc	N2H6F0S0	01Y41Y41M(31M21M)61M(31M)61M[(N(N(H(H(H)(H))(H(H)))))]	148;208	A0A140EQK0;A0A7I4YT66	2.42	39.3	12
GPSeeker	25398	124.32	1115.47	3	AYMMSILEPMYNK	N12GlcNAc	N4H4F2S0	01Y(61F41L)41Y41M(31M21Y(31F)41V)61M[(N(F(H))(N(H(H)(H(N(N)(F))))))]	728;728	A0A7T7JNT2;Q9U5P5	6.96	33.3	12
pGlyco	25440	124.52	1120.46	3	AYMMSILEPMYNK	M10HydN12GlcNAc	N4H4F2F0S0	01Y(61F41L)41Y(61F)41M(31M21Y41V)61M[(N(F(H))(N(F)(H(H)(H(N(N))))))]	728;728	A0A7T7JNT2;Q9U5P5	1.25	25	34
GPSeeker	25649	125.5	1115.47	3	AYMMSILEPMYNK	N12GlcNAc	N4H4F2S0	01Y(61F)41Y41M(31M21Y(61F41L)41V)61M[(N(F)(N(H(H)(H(N(F(H))(N))))))]	728;728	A0A7T7JNT2;Q9U5P5	0.18	62.5	7
pGlyco	25754	126	979.748	3	AYMMSILEPMYNK	M3HydN12GlcNAc	N2H3F3F0S0	01Y(31F)(61F)41Y(31F41L)41M31M[(N(F)(N(H(H))(F(H)))(F))]	728;728	A0A7T7JNT2;Q9U5P5	2.06	62.5	21
pGlyco	25775	126.1	1115.13	3	AYMMSILEPMYNK	N12GlcNAc	N4H4F2F0S0	01Y(61F41L)41Y(61F)41M(31M21Y41V)61M[(N(F(H))(N(F)(H(H)(H(N(N))))))]	728;728	A0A7T7JNT2;Q9U5P5	0.62	62.5	41
pGlyco	25785	126.14	1234.04	2	AYMMSILEPMYNK	N12GlcNAc	N2H2F1F0S0	01Y(61F)41Y41M31M[(N(F)(N(H(H))))]	728;728	A0A7T7JNT2;Q9U5P5	3.06	33.3	15
pGlyco	25832	126.36	1315.07	2	AYMMSILEPMYNK	N12GlcNAc	N2H3F1F0S0	01Y41Y(31F41L)41M31M[(N(N(H(H))(F(H))))]	728;728	A0A7T7JNT2;Q9U5P5	4.85	50	14
pGlyco	25964	126.98	974.416	3	AYMMSILEPMYNK	N12GlcNAc	N2H3F3F0S0	01Y(31F)(61F)41Y(31F41L)41M31M[(N(F)(N(H(H))(F(H)))(F))]	728;728	A0A7T7JNT2;Q9U5P5	2.12	108.3	25
GPSeeker	25965	126.99	980.09	3	AYMMSILEPMYNK	N12GlcNAc	N2H4F2S0	01Y(31F)(61F)41Y41M(31M21M)61M[(N(F)(N(H(H)(H(H))))(F))]	728;728	A0A7T7JNT2;Q9U5P5	9.94	95.8	10
pGlyco	25968	127	925.73	3	AYMMSILEPMYNK	N12GlcNAc	N2H3F2F0S0	01Y(61F41L)41Y(31F)41M31M[(N(F(H))(N(H(H))(F)))]	728;728	A0A7T7JNT2;Q9U5P5	1.89	95.8	21
pGlyco	26011	127.21	1307.06	2	AYMMSILEPMYNK	N12GlcNAc	N2H2F2F0S0	01Y(31F)(61F)41Y41M31M[(N(F)(N(H(H)))(F))]	728;728	A0A7T7JNT2;Q9U5P5	-0.04	75	19
GPSeeker	26071	127.49	931.398	3	AYMMSILEPMYNK	N12GlcNAc	N2H4F1S0	01Y(61F)41Y41M(31M)61M61M[(N(F)(N(H(H(H))(H))))]	728;728	A0A7T7JNT2;Q9U5P5	3.71	62.5	4
pGlyco	26093	127.59	979.748	3	AYMMSILEPMYNK	M10HydN12GlcNAc	N2H3F3F0S0	01Y(31F)(61F)41Y(31F41L)41M31M[(N(F)(N(H(H))(F(H)))(F))]	728;728	A0A7T7JNT2;Q9U5P5	2.32	25	20
pGlyco	26105	127.65	871.712	3	AYMMSILEPMYNK	N12GlcNAc	N2H2F2F0S0	01Y(61F)41Y(31F)41M31M[(N(F)(N(H(H))(F)))]	728;728	A0A7T7JNT2;Q9U5P5	2.1	58.3	16
pGlyco	26112	127.68	925.735	3	AYMMSILEPMYNK	N12GlcNAc	N2H3F2F0S0	01Y(31F)41Y(31F41L)41M31M[(N(N(H(H))(F(H)))(F))]	728;728	A0A7T7JNT2;Q9U5P5	7.95	95.8	19
pGlyco	26515	129.58	925.732	3	AYMMSILEPMYNK	N12GlcNAc	N2H3F2F0S0	01Y(61F)41Y(31F41L)41M31M[(N(F)(N(H(H))(F(H))))]	728;728	A0A7T7JNT2;Q9U5P5	3.85	50	19

## Sheet: H11_pi_TR2
Engine	Spectrum index	RT/min	Precursor m/z	Precursor z	Peptide	Modifications	Gly-composition	Gly-struct	Glycosites	Proteins	Precursor deviation(ppm)	Peptide ion ratio	Glycan MPs
GPSeeker	7272	38.37	903.045	3	NSSFVR	N1GlcNAc	N6H3F2S0	01Y(61F)41Y41M(31M21Y(31F)41V)61M21Y41V[(N(F)(N(H(H(N(N)))(H(N(N)(F))))))]	857;749;663;860;835;888;854;858;864;814;832;833;864;857;858;858;858;857;864;859	A0A126UAR8;A0A126UAR9;A0A126UAS8;A0A126UB22;A0A140EQJ5;A0A140EQJ7;A0A7I4YX32;A0A7I4YXA3;A0A7I4YXT9;A0A7I4YY21;A0A7I4YY48;A0A7I5ED30;A0A7T7FPG8;A0A7T7JNU2;Q10737;Q5PY96;Q86G73;Q967C6;Q9U5P6;V5K5H8	1.54	50	19
GPSeeker	7336	38.67	957.067	3	NSSFVR	N1GlcNAc	N6H4F2S0	01Y(61F)41Y41M(31M21Y(61F41L)41V)61M21Y41V[(N(F)(N(H(H(N(N)))(H(N(F(H))(N))))))]	857;749;663;860;835;888;854;858;864;814;832;833;864;857;858;858;858;857;864;859	A0A126UAR8;A0A126UAR9;A0A126UAS8;A0A126UB22;A0A140EQJ5;A0A140EQJ7;A0A7I4YX32;A0A7I4YXA3;A0A7I4YXT9;A0A7I4YY21;A0A7I4YY48;A0A7I5ED30;A0A7T7FPG8;A0A7T7JNU2;Q10737;Q5PY96;Q86G73;Q967C6;Q9U5P6;V5K5H8	5.82	30	20
GPSeeker	7362	38.8	875.698	3	NSSFVR	N1GlcNAc	N4H5F2S0	01Y(61F)41Y41M(31M21Y(31F)41L)61M21Y41L[(N(F)(N(H(H(N(H)))(H(N(H)(F))))))]	857;749;663;860;835;888;854;858;864;814;832;833;864;857;858;858;858;857;864;859	A0A126UAR8;A0A126UAR9;A0A126UAS8;A0A126UB22;A0A140EQJ5;A0A140EQJ7;A0A7I4YX32;A0A7I4YXA3;A0A7I4YXT9;A0A7I4YY21;A0A7I4YY48;A0A7I5ED30;A0A7T7FPG8;A0A7T7JNU2;Q10737;Q5PY96;Q86G73;Q967C6;Q9U5P6;V5K5H8	6.34	40	16
GPSeeker	7440	39.16	835.351	3	NSSFVR	N1GlcNAc	N5H3F2S0	01Y(61F)41Y41M(31M21Y(31F)41V)61M21Y[(N(F)(N(H(H(N))(H(N(N)(F))))))]	857;749;663;860;835;888;854;858;864;814;832;833;864;857;858;858;858;857;864;859	A0A126UAR8;A0A126UAR9;A0A126UAS8;A0A126UB22;A0A140EQJ5;A0A140EQJ7;A0A7I4YX32;A0A7I4YXA3;A0A7I4YXT9;A0A7I4YY21;A0A7I4YY48;A0A7I5ED30;A0A7T7FPG8;A0A7T7JNU2;Q10737;Q5PY96;Q86G73;Q967C6;Q9U5P6;V5K5H8	0.36	30	15
GPSeeker	7450	39.21	827.01	3	NSSFVR	N1GlcNAc	N4H5F1S0	01Y(61F)41Y41M(31M21Y41L)61M21Y41L[(N(F)(N(H(H(N(H)))(H(N(H))))))]	857;749;663;860;835;888;854;858;864;814;832;833;864;857;858;858;858;857;864;859	A0A126UAR8;A0A126UAR9;A0A126UAS8;A0A126UB22;A0A140EQJ5;A0A140EQJ7;A0A7I4YX32;A0A7I4YXA3;A0A7I4YXT9;A0A7I4YY21;A0A7I4YY48;A0A7I5ED30;A0A7T7FPG8;A0A7T7JNU2;Q10737;Q5PY96;Q86G73;Q967C6;Q9U5P6;V5K5H8	2.95	40	13
pGlyco	7460	39.26	1231.51	2	NSSFVR	N1GlcNAc	N4H4F2F0S0	01Y(61F41L)41Y(61F)41M(31M21Y41V)61M[(N(F(H))(N(F)(H(H)(H(N(N))))))]	857;749;663;860;835;888;854;858;864;814;832;833;864;857;858;858;858;857;864;859	A0A126UAR8;A0A126UAR9;A0A126UAS8;A0A126UB22;A0A140EQJ5;A0A140EQJ7;A0A7I4YX32;A0A7I4YXA3;A0A7I4YXT9;A0A7I4YY21;A0A7I4YY48;A0A7I5ED30;A0A7T7FPG8;A0A7T7JNU2;Q10737;Q5PY96;Q86G73;Q967C6;Q9U5P6;V5K5H8	0.97	80	41
GPSeeker	7465	39.28	955.4	2	NSSFVR	N1GlcNAc	N2H4F1S0	01Y(61F)41Y41M(31M)61M61M[(N(F)(N(H(H(H))(H))))]	857;749;663;860;835;888;854;858;864;814;832;833;864;857;858;858;858;857;864;859	A0A126UAR8;A0A126UAR9;A0A126UAS8;A0A126UB22;A0A140EQJ5;A0A140EQJ7;A0A7I4YX32;A0A7I4YXA3;A0A7I4YXT9;A0A7I4YY21;A0A7I4YY48;A0A7I5ED30;A0A7T7FPG8;A0A7T7JNU2;Q10737;Q5PY96;Q86G73;Q967C6;Q9U5P6;V5K5H8	0.73	30	13
GPSeeker	7481	39.35	1158.98	2	NSSFVR	N1GlcNAc	N4H4F1S0	01Y(61F41L)41Y41M(31M21Y)61M21Y[(N(F(H))(N(H(H(N))(H(N)))))] & 01Y(61F41L)41Y41M(31M21Y41V)61M[(N(F(H))(N(H(H)(H(N(N))))))]	857;749;663;860;835;888;854;858;864;814;832;833;864;857;858;858;858;857;864;859	A0A126UAR8;A0A126UAR9;A0A126UAS8;A0A126UB22;A0A140EQJ5;A0A140EQJ7;A0A7I4YX32;A0A7I4YXA3;A0A7I4YXT9;A0A7I4YY21;A0A7I4YY48;A0A7I5ED30;A0A7T7FPG8;A0A7T7JNU2;Q10737;Q5PY96;Q86G73;Q967C6;Q9U5P6;V5K5H8	0.45	50	20
GPSeeker	7483	39.36	821.676	3	NSSFVR	N1GlcNAc	N4H4F2S0	01Y(61F41L)41Y41M(31M21Y(31F)41V)61M[(N(F(H))(N(H(H)(H(N(N)(F))))))]	857;749;663;860;835;888;854;858;864;814;832;833;864;857;858;858;858;857;864;859	A0A126UAR8;A0A126UAR9;A0A126UAS8;A0A126UB22;A0A140EQJ5;A0A140EQJ7;A0A7I4YX32;A0A7I4YXA3;A0A7I4YXT9;A0A7I4YY21;A0A7I4YY48;A0A7I5ED30;A0A7T7FPG8;A0A7T7JNU2;Q10737;Q5PY96;Q86G73;Q967C6;Q9U5P6;V5K5H8	0.12	60	18
pGlyco	7602	39.92	866.376	2	NSSFVR	N1GlcNAc	N2H2F2F0S0	01Y(31F)(61F)41Y41M31M[(N(F)(N(H(H)))(F))]	857;749;663;860;835;888;854;858;864;814;832;833;864;857;858;858;858;857;864;859	A0A126UAR8;A0A126UAR9;A0A126UAS8;A0A126UB22;A0A140EQJ5;A0A140EQJ7;A0A7I4YX32;A0A7I4YXA3;A0A7I4YXT9;A0A7I4YY21;A0A7I4YY48;A0A7I5ED30;A0A7T7FPG8;A0A7T7JNU2;Q10737;Q5PY96;Q86G73;Q967C6;Q9U5P6;V5K5H8	1.17	100	19
GPSeeker	7609	39.95	821.675	3	NSSFVR	N1GlcNAc	N4H4F2S0	01Y(61F)41Y41M(31M21Y(61F41L)41V)61M[(N(F)(N(H(H)(H(N(F(H))(N))))))]	857;749;663;860;835;888;854;858;864;814;832;833;864;857;858;858;858;857;864;859	A0A126UAR8;A0A126UAR9;A0A126UAS8;A0A126UB22;A0A140EQJ5;A0A140EQJ7;A0A7I4YX32;A0A7I4YXA3;A0A7I4YXT9;A0A7I4YY21;A0A7I4YY48;A0A7I5ED30;A0A7T7FPG8;A0A7T7JNU2;Q10737;Q5PY96;Q86G73;Q967C6;Q9U5P6;V5K5H8	-0.4	40	19
GPSeeker	7610	39.95	718.972	3	NSSFVR	N1GlcNAc	N4H3F1S0	01Y(61F)41Y41M(31M21Y)61M21Y[(N(F)(N(H(H(N))(H(N)))))]	857;749;663;860;835;888;854;858;864;814;832;833;864;857;858;858;858;857;864;859	A0A126UAR8;A0A126UAR9;A0A126UAS8;A0A126UB22;A0A140EQJ5;A0A140EQJ7;A0A7I4YX32;A0A7I4YXA3;A0A7I4YXT9;A0A7I4YY21;A0A7I4YY48;A0A7I5ED30;A0A7T7FPG8;A0A7T7JNU2;Q10737;Q5PY96;Q86G73;Q967C6;Q9U5P6;V5K5H8	0.87	50	13
pGlyco	7629	40.04	947.403	2	NSSFVR	N1GlcNAc	N2H3F2F0S0	01Y(61F41L)41Y(31F)41M31M[(N(F(H))(N(H(H))(F)))]	857;749;663;860;835;888;854;858;864;814;832;833;864;857;858;858;858;857;864;859	A0A126UAR8;A0A126UAR9;A0A126UAS8;A0A126UB22;A0A140EQJ5;A0A140EQJ7;A0A7I4YX32;A0A7I4YXA3;A0A7I4YXT9;A0A7I4YY21;A0A7I4YY48;A0A7I5ED30;A0A7T7FPG8;A0A7T7JNU2;Q10737;Q5PY96;Q86G73;Q967C6;Q9U5P6;V5K5H8	1.3	110	21
GPSeeker	7670	40.23	767.658	3	NSSFVR	N1GlcNAc	N4H3F2S0	01Y(61F)41Y41M(31M21Y(31F)41V)61M[(N(F)(N(H(H)(H(N(N)(F))))))]	857;749;663;860;835;888;854;858;864;814;832;833;864;857;858;858;858;857;864;859	A0A126UAR8;A0A126UAR9;A0A126UAS8;A0A126UB22;A0A140EQJ5;A0A140EQJ7;A0A7I4YX32;A0A7I4YXA3;A0A7I4YXT9;A0A7I4YY21;A0A7I4YY48;A0A7I5ED30;A0A7T7FPG8;A0A7T7JNU2;Q10737;Q5PY96;Q86G73;Q967C6;Q9U5P6;V5K5H8	-0.38	50	15
GPSeeker	7672	40.24	1179.49	2	NSSFVR	N1GlcNAc	N5H3F1S0	01Y(61F)41Y41M(31M21Y41V)61M21Y[(N(F)(N(H(H(N))(H(N(N))))))]	857;749;663;860;835;888;854;858;864;814;832;833;864;857;858;858;858;857;864;859	A0A126UAR8;A0A126UAR9;A0A126UAS8;A0A126UB22;A0A140EQJ5;A0A140EQJ7;A0A7I4YX32;A0A7I4YXA3;A0A7I4YXT9;A0A7I4YY21;A0A7I4YY48;A0A7I5ED30;A0A7T7FPG8;A0A7T7JNU2;Q10737;Q5PY96;Q86G73;Q967C6;Q9U5P6;V5K5H8	-0.36	30	21
pGlyco	7691	40.33	1020.43	2	NSSFVR	N1GlcNAc	N2H3F3F0S0	01Y(31F)(61F)41Y(31F41L)41M31M[(N(F)(N(H(H))(F(H)))(F))]	857;749;663;860;835;888;854;858;864;814;832;833;864;857;858;858;858;857;864;859	A0A126UAR8;A0A126UAR9;A0A126UAS8;A0A126UB22;A0A140EQJ5;A0A140EQJ7;A0A7I4YX32;A0A7I4YXA3;A0A7I4YXT9;A0A7I4YY21;A0A7I4YY48;A0A7I5ED30;A0A7T7FPG8;A0A7T7JNU2;Q10737;Q5PY96;Q86G73;Q967C6;Q9U5P6;V5K5H8	2.14	100	25
GPSeeker	7713	40.43	874.373	2	NSSFVR	N1GlcNAc	N2H3F1S0	01Y(61F)41Y41M(31M)61M[(N(F)(N(H(H)(H))))]	857;749;663;860;835;888;854;858;864;814;832;833;864;857;858;858;858;857;864;859	A0A126UAR8;A0A126UAR9;A0A126UAS8;A0A126UB22;A0A140EQJ5;A0A140EQJ7;A0A7I4YX32;A0A7I4YXA3;A0A7I4YXT9;A0A7I4YY21;A0A7I4YY48;A0A7I5ED30;A0A7T7FPG8;A0A7T7JNU2;Q10737;Q5PY96;Q86G73;Q967C6;Q9U5P6;V5K5H8	0.57	100	13
pGlyco	7745	40.58	720.317	2	NSSFVR	N1GlcNAc	N2H2F0S0	01Y41Y41M31M[(N(N(H(H))))]	857;749;663;860;835;888;854;858;864;814;832;833;864;857;858;858;858;857;864;859	A0A126UAR8;A0A126UAR9;A0A126UAS8;A0A126UB22;A0A140EQJ5;A0A140EQJ7;A0A7I4YX32;A0A7I4YXA3;A0A7I4YXT9;A0A7I4YY21;A0A7I4YY48;A0A7I5ED30;A0A7T7FPG8;A0A7T7JNU2;Q10737;Q5PY96;Q86G73;Q967C6;Q9U5P6;V5K5H8	0.1	120	8
GPSeeker	7776	40.72	902.884	2	NSSFVR	N1GlcNAc	N3H3F0S0	01Y41Y41M(31M21Y)61M[(N(N(H(H)(H(N)))))]	857;749;663;860;835;888;854;858;864;814;832;833;864;857;858;858;858;857;864;859	A0A126UAR8;A0A126UAR9;A0A126UAS8;A0A126UB22;A0A140EQJ5;A0A140EQJ7;A0A7I4YX32;A0A7I4YXA3;A0A7I4YXT9;A0A7I4YY21;A0A7I4YY48;A0A7I5ED30;A0A7T7FPG8;A0A7T7JNU2;Q10737;Q5PY96;Q86G73;Q967C6;Q9U5P6;V5K5H8	0.63	80	27
pGlyco	7838	41.01	874.374	2	NSSFVR	N1GlcNAc	N2H3F1F0S0	01Y41Y(31F41L)41M31M[(N(N(H(H))(F(H))))]	857;749;663;860;835;888;854;858;864;814;832;833;864;857;858;858;858;857;864;859	A0A126UAR8;A0A126UAR9;A0A126UAS8;A0A126UB22;A0A140EQJ5;A0A140EQJ7;A0A7I4YX32;A0A7I4YXA3;A0A7I4YXT9;A0A7I4YY21;A0A7I4YY48;A0A7I5ED30;A0A7T7FPG8;A0A7T7JNU2;Q10737;Q5PY96;Q86G73;Q967C6;Q9U5P6;V5K5H8	1.25	120	14
GPSeeker	7869	41.15	718.972	3	NSSFVR	N1GlcNAc	N4H3F1S0	01Y41Y41M(31M21Y(31F)41V)61M[(N(N(H(H)(H(N(N)(F))))))]	857;749;663;860;835;888;854;858;864;814;832;833;864;857;858;858;858;857;864;859	A0A126UAR8;A0A126UAR9;A0A126UAS8;A0A126UB22;A0A140EQJ5;A0A140EQJ7;A0A7I4YX32;A0A7I4YXA3;A0A7I4YXT9;A0A7I4YY21;A0A7I4YY48;A0A7I5ED30;A0A7T7FPG8;A0A7T7JNU2;Q10737;Q5PY96;Q86G73;Q967C6;Q9U5P6;V5K5H8	0.61	50	19
GPSeeker	7902	41.3	975.913	2	NSSFVR	N1GlcNAc	N3H3F1S0	01Y(61F)41Y41M(31M21Y)61M[(N(F)(N(H(H)(H(N)))))]	857;749;663;860;835;888;854;858;864;814;832;833;864;857;858;858;858;857;864;859	A0A126UAR8;A0A126UAR9;A0A126UAS8;A0A126UB22;A0A140EQJ5;A0A140EQJ7;A0A7I4YX32;A0A7I4YXA3;A0A7I4YXT9;A0A7I4YY21;A0A7I4YY48;A0A7I5ED30;A0A7T7FPG8;A0A7T7JNU2;Q10737;Q5PY96;Q86G73;Q967C6;Q9U5P6;V5K5H8	0.68	70	18
GPSeeker	7922	41.39	963.397	2	NSSFVR	N1GlcNAc	N2H5F0S0	01Y41Y41M(31M)61M(31M)61M[(N(N(H(H(H)(H))(H))))]	857;749;663;860;835;888;854;858;864;814;832;833;864;857;858;858;858;857;864;859	A0A126UAR8;A0A126UAR9;A0A126UAS8;A0A126UB22;A0A140EQJ5;A0A140EQJ7;A0A7I4YX32;A0A7I4YXA3;A0A7I4YXT9;A0A7I4YY21;A0A7I4YY48;A0A7I5ED30;A0A7T7FPG8;A0A7T7JNU2;Q10737;Q5PY96;Q86G73;Q967C6;Q9U5P6;V5K5H8	0.32	80	27
GPSeeker	7923	41.4	801.345	2	NSSFVR	N1GlcNAc	N2H3F0S0	01Y41Y41M(31M)61M[(N(N(H(H)(H))))]	857;749;663;860;835;888;854;858;864;814;832;833;864;857;858;858;858;857;864;859	A0A126UAR8;A0A126UAR9;A0A126UAS8;A0A126UB22;A0A140EQJ5;A0A140EQJ7;A0A7I4YX32;A0A7I4YXA3;A0A7I4YXT9;A0A7I4YY21;A0A7I4YY48;A0A7I5ED30;A0A7T7FPG8;A0A7T7JNU2;Q10737;Q5PY96;Q86G73;Q967C6;Q9U5P6;V5K5H8	0.88	80	19
GPSeeker	7943	41.49	882.371	2	NSSFVR	N1GlcNAc	N2H4F0S0	01Y41Y41M(31M)61M61M[(N(N(H(H(H))(H))))]	857;749;663;860;835;888;854;858;864;814;832;833;864;857;858;858;858;857;864;859	A0A126UAR8;A0A126UAR9;A0A126UAS8;A0A126UB22;A0A140EQJ5;A0A140EQJ7;A0A7I4YX32;A0A7I4YXA3;A0A7I4YXT9;A0A7I4YY21;A0A7I4YY48;A0A7I5ED30;A0A7T7FPG8;A0A7T7JNU2;Q10737;Q5PY96;Q86G73;Q967C6;Q9U5P6;V5K5H8	0.61	90	28
pGlyco	8088	42.17	894.887	2	NSSFVR	N1GlcNAc	N3H2F1F0S0	01Y(61F)41Y41M31M21Y[(N(F)(N(H(H(N)))))]	857;749;663;860;835;888;854;858;864;814;832;833;864;857;858;858;858;857;864;859	A0A126UAR8;A0A126UAR9;A0A126UAS8;A0A126UB22;A0A140EQJ5;A0A140EQJ7;A0A7I4YX32;A0A7I4YXA3;A0A7I4YXT9;A0A7I4YY21;A0A7I4YY48;A0A7I5ED30;A0A7T7FPG8;A0A7T7JNU2;Q10737;Q5PY96;Q86G73;Q967C6;Q9U5P6;V5K5H8	1.55	60	17
pGlyco	8136	42.39	793.347	2	NSSFVR	N1GlcNAc	N2H2F1F0S0	01Y(61F)41Y41M31M[(N(F)(N(H(H))))]	857;749;663;860;835;888;854;858;864;814;832;833;864;857;858;858;858;857;864;859	A0A126UAR8;A0A126UAR9;A0A126UAS8;A0A126UB22;A0A140EQJ5;A0A140EQJ7;A0A7I4YX32;A0A7I4YXA3;A0A7I4YXT9;A0A7I4YY21;A0A7I4YY48;A0A7I5ED30;A0A7T7FPG8;A0A7T7JNU2;Q10737;Q5PY96;Q86G73;Q967C6;Q9U5P6;V5K5H8	1.04	120	15
pGlyco	10108	51.63	783.688	3	ALDRNSSFVR	N5GlcNAc	N2H3F2F0S0	01Y(61F41L)41Y(31F)41M31M[(N(F(H))(N(H(H))(F)))]	857;663;860;888;854;858;864;814;832;864;858;858;858;864;859	A0A126UAR8;A0A126UAS8;A0A126UB22;A0A140EQJ7;A0A7I4YX32;A0A7I4YXA3;A0A7I4YXT9;A0A7I4YY21;A0A7I4YY48;A0A7T7FPG8;Q10737;Q5PY96;Q86G73;Q9U5P6;V5K5H8	1.18	50	21
GPSeeker	10120	51.69	794.685	3	ALDRNSSFVR	N5GlcNAc	N2H5F0S0	01Y41Y41M(31M)61M(31M)61M[(N(N(H(H(H)(H))(H))))]	857;663;860;888;854;858;864;814;832;864;858;858;858;864;859	A0A126UAR8;A0A126UAS8;A0A126UB22;A0A140EQJ7;A0A7I4YX32;A0A7I4YXA3;A0A7I4YXT9;A0A7I4YY21;A0A7I4YY48;A0A7T7FPG8;Q10737;Q5PY96;Q86G73;Q9U5P6;V5K5H8	0.62	22.2	17
pGlyco	10200	52.06	1020.98	2	ALDRNSSFVR	N5GlcNAc	N2H2F1F0S0	01Y(61F)41Y41M31M[(N(F)(N(H(H))))]	857;663;860;888;854;858;864;814;832;864;858;858;858;864;859	A0A126UAR8;A0A126UAS8;A0A126UB22;A0A140EQJ7;A0A7I4YX32;A0A7I4YXA3;A0A7I4YXT9;A0A7I4YY21;A0A7I4YY48;A0A7T7FPG8;Q10737;Q5PY96;Q86G73;Q9U5P6;V5K5H8	6.25	77.8	15
pGlyco	10214	52.13	1175.03	2	ALDRNSSFVR	N5GlcNAc	N2H3F2F0S0	01Y(31F)41Y(31F41L)41M31M[(N(N(H(H))(F(H)))(F))]	857;663;860;888;854;858;864;814;832;864;858;858;858;864;859	A0A126UAR8;A0A126UAS8;A0A126UB22;A0A140EQJ7;A0A7I4YX32;A0A7I4YXA3;A0A7I4YXT9;A0A7I4YY21;A0A7I4YY48;A0A7T7FPG8;Q10737;Q5PY96;Q86G73;Q9U5P6;V5K5H8	1.43	61.1	20
pGlyco	10260	52.34	1094	2	ALDRNSSFVR	N5GlcNAc	N2H2F2F0S0	01Y(31F)(61F)41Y41M31M[(N(F)(N(H(H)))(F))]	857;663;860;888;854;858;864;814;832;864;858;858;858;864;859	A0A126UAR8;A0A126UAS8;A0A126UB22;A0A140EQJ7;A0A7I4YX32;A0A7I4YXA3;A0A7I4YXT9;A0A7I4YY21;A0A7I4YY48;A0A7T7FPG8;Q10737;Q5PY96;Q86G73;Q9U5P6;V5K5H8	3.1	61.1	19
pGlyco	10274	52.41	832.374	3	ALDRNSSFVR	N5GlcNAc	N2H3F3F0S0	01Y(31F)(61F)41Y(31F41L)41M31M[(N(F)(N(H(H))(F(H)))(F))]	857;663;860;888;854;858;864;814;832;864;858;858;858;864;859	A0A126UAR8;A0A126UAS8;A0A126UB22;A0A140EQJ7;A0A7I4YX32;A0A7I4YXA3;A0A7I4YXT9;A0A7I4YY21;A0A7I4YY48;A0A7T7FPG8;Q10737;Q5PY96;Q86G73;Q9U5P6;V5K5H8	1.65	50	25
pGlyco	10316	52.61	735	3	ALDRNSSFVR	N5GlcNAc	N2H3F1F0S0	01Y41Y(31F41L)41M31M[(N(N(H(H))(F(H))))]	857;663;860;888;854;858;864;814;832;864;858;858;858;864;859	A0A126UAR8;A0A126UAS8;A0A126UB22;A0A140EQJ7;A0A7I4YX32;A0A7I4YXA3;A0A7I4YXT9;A0A7I4YY21;A0A7I4YY48;A0A7T7FPG8;Q10737;Q5PY96;Q86G73;Q9U5P6;V5K5H8	-0.68	50	14
GPSeeker	11481	58.06	1263.5	2	NLTFDGR	N1GlcNAc	N2H8F0S0	01Y41Y41M(31M21M21M)61M(31M21M)61M[(N(N(H(H(H)(H(H)))(H(H(H))))))]	98;76;99;98;98;99;99;99;99;98	A0A126UAR8;A0A140EQJ5;A0A7I4YXA3;A0A7I5ED30;A0A7T7JNU2;C5HLA5;Q10737;Q5PY96;Q86G73;Q967C6	-1.38	66.7	25
GPSeeker	11556	58.41	1182.47	2	NLTFDGR	N1GlcNAc	N2H7F0S0	01Y41Y41M(31M21M21M)61M(31M)61M[(N(N(H(H(H)(H))(H(H(H))))))]	98;76;99;98;98;99;99;99;99;98	A0A126UAR8;A0A140EQJ5;A0A7I4YXA3;A0A7I5ED30;A0A7T7JNU2;C5HLA5;Q10737;Q5PY96;Q86G73;Q967C6	-1.12	75	26
GPSeeker	11669	58.94	810.673	3	NLTFDGR	N1GlcNAc	N4H4F1S0	01Y(61F41L)41Y41M(31M21Y41V)61M[(N(F(H))(N(H(H)(H(N(N))))))]	98;76;99;98;98;99;99;99;99;98	A0A126UAR8;A0A140EQJ5;A0A7I4YXA3;A0A7I5ED30;A0A7T7JNU2;C5HLA5;Q10737;Q5PY96;Q86G73;Q967C6	1.17	58.3	13
GPSeeker	11693	59.05	1296.52	2	NLTFDGR	N1GlcNAc	N4H5F1S0	01Y(61F)41Y41M(31M21Y41L)61M21Y41L[(N(F)(N(H(H(N(H)))(H(N(H))))))]	98;76;99;98;98;99;99;99;99;98	A0A126UAR8;A0A140EQJ5;A0A7I4YXA3;A0A7I5ED30;A0A7T7JNU2;C5HLA5;Q10737;Q5PY96;Q86G73;Q967C6	-5.04	25	17
GPSeeker	11709	59.13	857.869	2	NLTFDGR	N1GlcNAc	N2H3F0S0	01Y41Y41M(31M)61M[(N(N(H(H)(H))))]	98;76;99;98;98;99;99;99;99;98	A0A126UAR8;A0A140EQJ5;A0A7I4YXA3;A0A7I5ED30;A0A7T7JNU2;C5HLA5;Q10737;Q5PY96;Q86G73;Q967C6	1.92	75	19
GPSeeker	11744	59.29	1019.93	2	NLTFDGR	N1GlcNAc	N2H5F0S0	01Y41Y41M(31M)61M(31M)61M[(N(N(H(H(H)(H))(H))))]	98;76;99;98;98;99;99;99;99;98	A0A126UAR8;A0A140EQJ5;A0A7I4YXA3;A0A7I5ED30;A0A7T7JNU2;C5HLA5;Q10737;Q5PY96;Q86G73;Q967C6	4.58	91.7	27
GPSeeker	11746	59.3	1221.04	2	NITVIPDK	N1GlcNAc	N2H7F0S0	01Y41Y41M(31M21M21M)61M(31M)61M[(N(N(H(H(H)(H))(H(H(H))))))]	121;121;121	A0A126UB22;A0A7I4YX32;V5K5H8	5.17	100	27
GPSeeker	11759	59.36	756.658	3	NLTFDGR	N1GlcNAc	N4H3F1S0	01Y41Y41M(31M21Y(31F)41V)61M[(N(N(H(H)(H(N(N)(F))))))]	98;76;99;98;98;99;99;99;99;98	A0A126UAR8;A0A140EQJ5;A0A7I4YXA3;A0A7I5ED30;A0A7T7JNU2;C5HLA5;Q10737;Q5PY96;Q86G73;Q967C6	5.26	58.3	20
GPSeeker	11789	59.49	1101.45	2	NLTFDGR	N1GlcNAc	N2H6F0S0	01Y41Y41M(31M21M)61M(31M)61M[(N(N(H(H(H)(H))(H(H)))))]	98;76;99;98;98;99;99;99;99;98	A0A126UAR8;A0A140EQJ5;A0A7I4YXA3;A0A7I5ED30;A0A7T7JNU2;C5HLA5;Q10737;Q5PY96;Q86G73;Q967C6	-2.15	83.3	25
GPSeeker	11812	59.6	1142.5	2	ILYNSSLEK	N4GlcNAc	N2H5F0S0	01Y41Y41M(31M)61M(31M)61M[(N(N(H(H(H)(H))(H))))]	285;345	A0A140EQK0;A0A7I4YT66	-6.52	12.5	11
pGlyco	11815	59.62	930.898	2	NLTFDGR	N1GlcNAc	N2H3F1F0S0	01Y41Y(31F41L)41M31M[(N(N(H(H))(F(H))))]	98;76;99;98;98;99;99;99;99;98	A0A126UAR8;A0A140EQJ5;A0A7I4YXA3;A0A7I5ED30;A0A7T7JNU2;C5HLA5;Q10737;Q5PY96;Q86G73;Q967C6	1.33	108.3	14
GPSeeker	11867	59.86	707.97	3	NLTFDGR	N1GlcNAc	N4H3F0S0	01Y41Y41M(31M21Y41V)61M[(N(N(H(H)(H(N(N))))))]	98;76;99;98;98;99;99;99;99;98	A0A126UAR8;A0A140EQJ5;A0A7I4YXA3;A0A7I5ED30;A0A7T7JNU2;C5HLA5;Q10737;Q5PY96;Q86G73;Q967C6	1.74	58.3	21
GPSeeker	11892	59.97	938.894	2	NLTFDGR	N1GlcNAc	N2H4F0S0	01Y41Y41M(31M)61M61M[(N(N(H(H(H))(H))))]	98;76;99;98;98;99;99;99;99;98	A0A126UAR8;A0A140EQJ5;A0A7I4YXA3;A0A7I5ED30;A0A7T7JNU2;C5HLA5;Q10737;Q5PY96;Q86G73;Q967C6	0.21	91.7	22
GPSeeker	11898	60	1140.01	2	NITVIPDK	N1GlcNAc	N2H6F0S0	01Y41Y41M(31M21M)61M(31M)61M[(N(N(H(H(H)(H))(H(H)))))]	121;121;121	A0A126UB22;A0A7I4YX32;V5K5H8	2.69	100	23
GPSeeker	11954	60.26	1058.98	2	NITVIPDK	N1GlcNAc	N2H5F0S0	01Y41Y41M(31M)61M(31M)61M[(N(N(H(H(H)(H))(H))))]	121;121;121	A0A126UB22;A0A7I4YX32;V5K5H8	0.87	107.1	23
GPSeeker	11975	60.36	959.408	2	NLTFDGR	N1GlcNAc	N3H3F0S0	01Y41Y41M(31M21Y)61M[(N(N(H(H)(H(N)))))]	98;76;99;98;98;99;99;99;99;98	A0A126UAR8;A0A140EQJ5;A0A7I4YXA3;A0A7I5ED30;A0A7T7JNU2;C5HLA5;Q10737;Q5PY96;Q86G73;Q967C6	1	75	26
GPSeeker	12009	60.52	810.673	3	NLTFDGR	N1GlcNAc	N4H4F1S0	01Y(61F41L)41Y41M(31M21Y)61M21Y[(N(F(H))(N(H(H(N))(H(N)))))]	98;76;99;98;98;99;99;99;99;98	A0A126UAR8;A0A140EQJ5;A0A7I4YXA3;A0A7I5ED30;A0A7T7JNU2;C5HLA5;Q10737;Q5PY96;Q86G73;Q967C6	1.1	41.7	14
GPSeeker	12145	61.15	1134.48	2	NLTFDGR	N1GlcNAc	N4H3F1S0	01Y(61F)41Y41M(31M21Y)61M21Y[(N(F)(N(H(H(N))(H(N)))))]	98;76;99;98;98;99;99;99;99;98	A0A126UAR8;A0A140EQJ5;A0A7I4YXA3;A0A7I5ED30;A0A7T7JNU2;C5HLA5;Q10737;Q5PY96;Q86G73;Q967C6	0.37	50	21
pGlyco	12461	62.63	1057.98	2	KLFDDEVMNK	N9GlcNAc	N2H2F1F0S0	01Y41Y(31F)41M31M[(N(N(H(H))(F)))]	780;780;780;780	C5HLA5;Q10737;Q5PY96;Q86G73	5.69	27.8	10
GPSeeker	14140	70.42	959.081	3	VEEFNATALK	N5GlcNAc	N4H4F2S0	01Y(61F)41Y41M(31M21Y(61F41L)41V)61M[(N(F)(N(H(H)(H(N(F(H))(N))))))] & 01Y(61F41L)41Y41M(31M21Y(31F)41V)61M[(N(F(H))(N(H(H)(H(N(N)(F))))))]	549;549	A0A7T7JNT2;Q9U5P5	-1.24	33.3	18
pGlyco	14202	70.71	1226.54	2	VEEFNATALK	N5GlcNAc	N2H3F3F0S0	01Y(31F)(61F)41Y(31F41L)41M31M[(N(F)(N(H(H))(F(H)))(F))]	549;549	A0A7T7JNT2;Q9U5P5	2.31	100	25
pGlyco	14208	70.73	999.459	2	VEEFNATALK	N5GlcNAc	N2H2F1F0S0	01Y(61F)41Y41M31M[(N(F)(N(H(H))))]	549;549	A0A7T7JNT2;Q9U5P5	2.41	100	15
GPSeeker	14238	70.87	1182.52	2	VEEFNATALK	N5GlcNAc	N3H3F1S0	01Y(61F)41Y41M(31M21Y)61M[(N(F)(N(H(H)(H(N)))))]	549;549	A0A7T7JNT2;Q9U5P5	-1.06	66.7	18
pGlyco	14285	71.09	1153.51	2	VEEFNATALK	N5GlcNAc	N2H3F2F0S0	01Y(61F41L)41Y(31F)41M31M[(N(F(H))(N(H(H))(F)))]	549;549	A0A7T7JNT2;Q9U5P5	0.14	66.7	20
GPSeeker	14309	71.2	905.065	3	VEEFNATALK	N5GlcNAc	N4H3F2S0	01Y(61F)41Y41M(31M21Y(31F)41V)61M[(N(F)(N(H(H)(H(N(N)(F))))))]	549;549	A0A7T7JNT2;Q9U5P5	0.34	88.9	17
GPSeeker	14370	71.49	910.395	3	VEEFNATALK	N5GlcNAc	N4H4F1S0	01Y(61F41L)41Y41M(31M21Y)61M21Y[(N(F(H))(N(H(H(N))(H(N)))))]	549;549	A0A7T7JNT2;Q9U5P5	-0.97	33.3	19
pGlyco	14378	71.52	1072.49	2	VEEFNATALK	N5GlcNAc	N2H2F2F0S0	01Y(31F)(61F)41Y41M31M[(N(F)(N(H(H)))(F))]	549;549	A0A7T7JNT2;Q9U5P5	3.44	88.9	18
GPSeeker	14414	71.69	1080.99	2	VEEFNATALK	N5GlcNAc	N2H3F1S0	01Y(61F)41Y41M(31M)61M[(N(F)(N(H(H)(H))))]	549;549	A0A7T7JNT2;Q9U5P5	6.87	94.4	13
GPSeeker	14418	71.71	964.42	3	VEEFNATALK	N5GlcNAc	N4H5F1S0	01Y(61F)41Y41M(31M21Y41L)61M21Y41L[(N(F)(N(H(H(N(H)))(H(N(H))))))]	549;549	A0A7T7JNT2;Q9U5P5	6.51	27.8	13
GPSeeker	14433	71.78	1162.01	2	VEEFNATALK	N5GlcNAc	N2H4F1S0	01Y(61F)41Y41M(31M)61M61M[(N(F)(N(H(H(H))(H))))]	549;549	A0A7T7JNT2;Q9U5P5	0.25	94.4	17
GPSeeker	14497	72.08	910.397	3	VEEFNATALK	N5GlcNAc	N4H4F1S0	01Y(61F41L)41Y41M(31M21Y41V)61M[(N(F(H))(N(H(H)(H(N(N))))))]	549;549	A0A7T7JNT2;Q9U5P5	0.37	38.9	17
GPSeeker	14560	72.37	1170.01	2	VEEFNATALK	N5GlcNAc	N2H5F0S0	01Y41Y41M(31M)61M(31M)61M[(N(N(H(H(H)(H))(H))))]	549;549	A0A7T7JNT2;Q9U5P5	0.02	94.4	22
GPSeeker	14644	72.76	1088.99	2	VEEFNATALK	N5GlcNAc	N2H4F0S0	01Y41Y41M(31M)61M61M[(N(N(H(H(H))(H))))]	549;549	A0A7T7JNT2;Q9U5P5	5.57	116.7	22
GPSeeker	15451	76.53	1007.45	2	VEEFNATALK	N5GlcNAc	N2H3F0S0	01Y41Y41M(31M)61M[(N(N(H(H)(H))))]	549;549	A0A7T7JNT2;Q9U5P5	-5.06	22.2	8
GPSeeker	15900	78.64	936.418	3	ANWTVTVIHPK	N2GlcNAc	N2H7F0S0	01Y41Y41M(31M21M21M)61M(31M)61M[(N(N(H(H(H)(H))(H(H(H))))))]	226;32;229;204;259;223;227;235;222;226;235;226;227;227;227;227;226;235	A0A126UAR8;A0A126UAS8;A0A126UB22;A0A140EQJ5;A0A140EQJ7;A0A7I4YX32;A0A7I4YXA3;A0A7I4YXT9;A0A7I4YY21;A0A7I5ED30;A0A7T7FPG8;A0A7T7JNU2;C5HLA5;Q10737;Q5PY96;Q86G73;Q967C6;Q9U5P6	2.53	60	18
GPSeeker	16053	79.36	882.399	3	ANWTVTVIHPK	N2GlcNAc	N2H6F0S0	01Y41Y41M(31M21M)61M(31M)61M[(N(N(H(H(H)(H))(H(H)))))]	226;32;229;204;259;223;227;235;222;226;235;226;227;227;227;227;226;235	A0A126UAR8;A0A126UAS8;A0A126UB22;A0A140EQJ5;A0A140EQJ7;A0A7I4YX32;A0A7I4YXA3;A0A7I4YXT9;A0A7I4YY21;A0A7I5ED30;A0A7T7FPG8;A0A7T7JNU2;C5HLA5;Q10737;Q5PY96;Q86G73;Q967C6;Q9U5P6	1.55	100	20
pGlyco	16175	79.92	998.489	2	ANWTVTVIHPK	N2GlcNAc	N2H2F0S0	01Y41Y41M31M[(N(N(H(H))))]	226;32;229;204;259;223;227;235;222;226;235;226;227;227;227;227;226;235	A0A126UAR8;A0A126UAS8;A0A126UB22;A0A140EQJ5;A0A140EQJ7;A0A7I4YX32;A0A7I4YXA3;A0A7I4YXT9;A0A7I4YY21;A0A7I5ED30;A0A7T7FPG8;A0A7T7JNU2;C5HLA5;Q10737;Q5PY96;Q86G73;Q967C6;Q9U5P6	2.59	125	8
GPSeeker	16196	80.02	828.38	3	ANWTVTVIHPK	N2GlcNAc	N2H5F0S0	01Y41Y41M(31M)61M(31M)61M[(N(N(H(H(H)(H))(H))))]	226;32;229;204;259;223;227;235;222;226;235;226;227;227;227;227;226;235	A0A126UAR8;A0A126UAS8;A0A126UB22;A0A140EQJ5;A0A140EQJ7;A0A7I4YX32;A0A7I4YXA3;A0A7I4YXT9;A0A7I4YY21;A0A7I5ED30;A0A7T7FPG8;A0A7T7JNU2;C5HLA5;Q10737;Q5PY96;Q86G73;Q967C6;Q9U5P6	-0.96	130	24
GPSeeker	16284	80.41	1012.45	3	ANWTVTVIHPK	N2GlcNAc	N4H5F1S0	01Y(61F)41Y41M(31M21Y41L)61M21Y41L[(N(F)(N(H(H(N(H)))(H(N(H))))))]	226;32;229;204;259;223;227;235;222;226;235;226;227;227;227;227;226;235	A0A126UAR8;A0A126UAS8;A0A126UB22;A0A140EQJ5;A0A140EQJ7;A0A7I4YX32;A0A7I4YXA3;A0A7I4YXT9;A0A7I4YY21;A0A7I5ED30;A0A7T7FPG8;A0A7T7JNU2;C5HLA5;Q10737;Q5PY96;Q86G73;Q967C6;Q9U5P6	1.49	95	21
GPSeeker	16285	80.42	855.731	3	ANWTVTVIHPK	N2GlcNAc	N4H3F0S0	01Y41Y41M(31M21Y41V)61M[(N(N(H(H)(H(N(N))))))]	226;32;229;204;259;223;227;235;222;226;235;226;227;227;227;227;226;235	A0A126UAR8;A0A126UAS8;A0A126UB22;A0A140EQJ5;A0A140EQJ7;A0A7I4YX32;A0A7I4YXA3;A0A7I4YXT9;A0A7I4YY21;A0A7I5ED30;A0A7T7FPG8;A0A7T7JNU2;C5HLA5;Q10737;Q5PY96;Q86G73;Q967C6;Q9U5P6	-0.44	105	24
GPSeeker	16289	80.44	1181.55	2	ANWTVTVIHPK	N2GlcNAc	N3H3F0S0	01Y41Y41M(31M21Y)61M[(N(N(H(H)(H(N)))))]	226;32;229;204;259;223;227;235;222;226;235;226;227;227;227;227;226;235	A0A126UAR8;A0A126UAS8;A0A126UB22;A0A140EQJ5;A0A140EQJ7;A0A7I4YX32;A0A7I4YXA3;A0A7I4YXT9;A0A7I4YY21;A0A7I5ED30;A0A7T7FPG8;A0A7T7JNU2;C5HLA5;Q10737;Q5PY96;Q86G73;Q967C6;Q9U5P6	-3.25	95	21
GPSeeker	16343	80.68	904.417	3	ANWTVTVIHPK	N2GlcNAc	N4H3F1S0	01Y41Y41M(31M21Y(31F)41V)61M[(N(N(H(H)(H(N(N)(F))))))]	226;32;229;204;259;223;227;235;222;226;235;226;227;227;227;227;226;235	A0A126UAR8;A0A126UAS8;A0A126UB22;A0A140EQJ5;A0A140EQJ7;A0A7I4YX32;A0A7I4YXA3;A0A7I4YXT9;A0A7I4YY21;A0A7I5ED30;A0A7T7FPG8;A0A7T7JNU2;C5HLA5;Q10737;Q5PY96;Q86G73;Q967C6;Q9U5P6	-0.42	115	22
GPSeeker	16532	81.54	720.345	3	ANWTVTVIHPK	N2GlcNAc	N2H3F0S0	01Y41Y41M(31M)61M[(N(N(H(H)(H))))]	226;32;229;204;259;223;227;235;222;226;235;226;227;227;227;227;226;235	A0A126UAR8;A0A126UAS8;A0A126UB22;A0A140EQJ5;A0A140EQJ7;A0A7I4YX32;A0A7I4YXA3;A0A7I4YXT9;A0A7I4YY21;A0A7I5ED30;A0A7T7FPG8;A0A7T7JNU2;C5HLA5;Q10737;Q5PY96;Q86G73;Q967C6;Q9U5P6	0.1	130	20
pGlyco	16616	81.91	927.758	3	AFNATSLQITQTR	N3GlcNAc	N2H3F3F0S0	01Y(31F)(61F)41Y(31F41L)41M31M[(N(F)(N(H(H))(F(H)))(F))]	551;545;523;550	A0A126UB22;A0A7I4YX32;A0A7I4YY48;V5K5H8	0.89	116.7	25
GPSeeker	16656	82.1	1068.81	3	AFNATSLQITQTR	N3GlcNAc	N4H4F2S0	01Y(61F)41Y41M(31M21Y(61F41L)41V)61M[(N(F)(N(H(H)(H(N(F(H))(N))))))]	551;545;523;550	A0A126UB22;A0A7I4YX32;A0A7I4YY48;V5K5H8	0.51	54.2	13
pGlyco	16684	82.22	879.072	3	AFNATSLQITQTR	N3GlcNAc	N2H3F2F0S0	01Y(61F41L)41Y(31F)41M31M[(N(F(H))(N(H(H))(F)))]	551;545;523;550	A0A126UB22;A0A7I4YX32;A0A7I4YY48;V5K5H8	1.64	112.5	21
GPSeeker	16766	82.59	1014.79	3	AFNATSLQITQTR	N3GlcNAc	N4H3F2S0	01Y(61F)41Y41M(31M21Y(31F)41V)61M[(N(F)(N(H(H)(H(N(N)(F))))))]	551;545;523;550	A0A126UB22;A0A7I4YX32;A0A7I4YY48;V5K5H8	0.45	66.7	17
pGlyco	16805	82.77	879.072	3	AFNATSLQITQTR	N3GlcNAc	N2H3F2F0S0	01Y(31F)41Y(31F41L)41M31M[(N(N(H(H))(F(H)))(F))]	551;545;523;550	A0A126UB22;A0A7I4YX32;A0A7I4YY48;V5K5H8	1.73	116.7	20
pGlyco	16821	82.84	1068.48	3	AFNATSLQITQTR	N3GlcNAc	N4H4F2F0S0	01Y(61F41L)41Y(61F)41M(31M21Y41V)61M[(N(F(H))(N(F)(H(H)(H(N(N))))))]	551;545;523;550	A0A126UB22;A0A7I4YX32;A0A7I4YY48;V5K5H8	0.82	104.2	41
GPSeeker	16847	82.96	904.417	3	ANWTVTVIHPK	N2GlcNAc	N4H3F1S0	01Y(61F)41Y41M(31M21Y)61M21Y[(N(F)(N(H(H(N))(H(N)))))]	226;32;229;204;259;223;227;235;222;226;235;226;227;227;227;227;226;235	A0A126UAR8;A0A126UAS8;A0A126UB22;A0A140EQJ5;A0A140EQJ7;A0A7I4YX32;A0A7I4YXA3;A0A7I4YXT9;A0A7I4YY21;A0A7I5ED30;A0A7T7FPG8;A0A7T7JNU2;C5HLA5;Q10737;Q5PY96;Q86G73;Q967C6;Q9U5P6	-0.28	105	20
pGlyco	16853	82.99	825.055	3	AFNATSLQITQTR	N3GlcNAc	N2H2F2F0S0	01Y(61F)41Y(31F)41M31M[(N(F)(N(H(H))(F)))]	551;545;523;550	A0A126UB22;A0A7I4YX32;A0A7I4YY48;V5K5H8	2.13	120.8	18
GPSeeker	16871	83.07	898.414	3	AFNATSLQITQTR	N3GlcNAc	N3H3F1S0	01Y(61F)41Y41M(31M21Y)61M[(N(F)(N(H(H)(H(N)))))]	551;545;523;550	A0A126UB22;A0A7I4YX32;A0A7I4YY48;V5K5H8	1.27	66.7	14
pGlyco	16974	83.55	825.055	3	AFNATSLQITQTR	N3GlcNAc	N2H2F2F0S0	01Y(31F)(61F)41Y41M31M[(N(F)(N(H(H)))(F))]	551;545;523;550	A0A126UB22;A0A7I4YX32;A0A7I4YY48;V5K5H8	1.77	116.7	19
GPSeeker	17089	84.08	890.069	3	AFNATSLQITQTR	N3GlcNAc	N2H5F0S0	01Y41Y41M(31M)61M(31M)61M[(N(N(H(H(H)(H))(H))))]	551;545;523;550	A0A126UB22;A0A7I4YX32;A0A7I4YY48;V5K5H8	0.46	87.5	18
GPSeeker	17128	84.26	884.74	3	AFNATSLQITQTR	N3GlcNAc	N2H4F1S0	01Y(61F)41Y41M(31M)61M61M[(N(F)(N(H(H(H))(H))))]	551;545;523;550	A0A126UB22;A0A7I4YX32;A0A7I4YY48;V5K5H8	2.71	75	11
GPSeeker	17141	84.32	774.363	3	ANWTVTVIHPK	N2GlcNAc	N2H4F0S0	01Y41Y41M(31M)61M61M[(N(N(H(H(H))(H))))]	226;32;229;204;259;223;227;235;222;226;235;226;227;227;227;227;226;235	A0A126UAR8;A0A126UAS8;A0A126UB22;A0A140EQJ5;A0A140EQJ7;A0A7I4YX32;A0A7I4YXA3;A0A7I4YXT9;A0A7I4YY21;A0A7I5ED30;A0A7T7FPG8;A0A7T7JNU2;C5HLA5;Q10737;Q5PY96;Q86G73;Q967C6;Q9U5P6	-0.27	115	25
GPSeeker	17142	84.33	958.436	3	ANWTVTVIHPK	N2GlcNAc	N4H4F1S0	01Y(61F41L)41Y41M(31M21Y41V)61M[(N(F(H))(N(H(H)(H(N(N))))))]	226;32;229;204;259;223;227;235;222;226;235;226;227;227;227;227;226;235	A0A126UAR8;A0A126UAS8;A0A126UB22;A0A140EQJ5;A0A140EQJ7;A0A7I4YX32;A0A7I4YXA3;A0A7I4YXT9;A0A7I4YY21;A0A7I5ED30;A0A7T7FPG8;A0A7T7JNU2;C5HLA5;Q10737;Q5PY96;Q86G73;Q967C6;Q9U5P6	0.46	75	16
GPSeeker	17309	85.11	836.051	3	AFNATSLQITQTR	N3GlcNAc	N2H4F0S0	01Y41Y41M(31M)61M61M[(N(N(H(H(H))(H))))]	551;545;523;550	A0A126UB22;A0A7I4YX32;A0A7I4YY48;V5K5H8	0.17	95.8	21
pGlyco	17311	85.12	879.075	3	AFNATSLQITQTR	N3GlcNAc	N2H3F2F0S0	01Y(61F)41Y(31F41L)41M31M[(N(F)(N(H(H))(F(H))))]	551;545;523;550	A0A126UB22;A0A7I4YX32;A0A7I4YY48;V5K5H8	4.45	104.2	20
GPSeeker	17436	85.71	836.72	3	ANWTVTVIHPK	N2GlcNAc	N3H3F1S0	01Y(61F)41Y41M(31M21Y)61M[(N(F)(N(H(H)(H(N)))))]	226;32;229;204;259;223;227;235;222;226;235;226;227;227;227;227;226;235	A0A126UAR8;A0A126UAS8;A0A126UB22;A0A140EQJ5;A0A140EQJ7;A0A7I4YX32;A0A7I4YXA3;A0A7I4YXT9;A0A7I4YY21;A0A7I5ED30;A0A7T7FPG8;A0A7T7JNU2;C5HLA5;Q10737;Q5PY96;Q86G73;Q967C6;Q9U5P6	-5.25	100	8
GPSeeker	19221	94.1	1234.86	3	NITVIPDKCELFSGDK	N1GlcNAcC9Cam	N2H9F0S0	01Y41Y41M(31M21M21M)61M(31M21M)61M21M[(N(N(H(H(H(H))(H(H)))(H(H(H))))))]	121;121;121	A0A126UB22;A0A7I4YX32;V5K5H8	-0.01	63.3	30
GPSeeker	19264	94.3	1180.51	3	NITVIPDKCELFSGDK	N1GlcNAcC9Cam	N2H8F0S0	01Y41Y41M(31M21M21M)61M(31M21M)61M[(N(N(H(H(H)(H(H)))(H(H(H))))))]	121;121;121	A0A126UB22;A0A7I4YX32;V5K5H8	5.59	46.7	17
GPSeeker	19325	94.59	1126.49	3	NITVIPDKCELFSGDK	N1GlcNAcC9Cam	N2H7F0S0	01Y41Y41M(31M21M21M)61M(31M)61M[(N(N(H(H(H)(H))(H(H(H))))))]	121;121;121	A0A126UB22;A0A7I4YX32;V5K5H8	-0.5	103.3	30
GPSeeker	19367	94.78	1072.47	3	NITVIPDKCELFSGDK	N1GlcNAcC9Cam	N2H6F0S0	01Y41Y41M(31M21M)61M(31M)61M[(N(N(H(H(H)(H))(H(H)))))]	121;121;121	A0A126UB22;A0A7I4YX32;V5K5H8	-0.27	96.7	24
GPSeeker	19640	96.06	1018.46	3	NITVIPDKCELFSGDK	N1GlcNAcC9Cam	N2H5F0S0	01Y41Y41M(31M)61M(31M)61M[(N(N(H(H(H)(H))(H))))]	121;121;121	A0A126UB22;A0A7I4YX32;V5K5H8	4.31	96.7	21
GPSeeker	20230	98.85	1120.48	3	NISVIADQCELFSNNQK	N1GlcNAcC9Cam	N2H6F0S0	01Y41Y41M(31M21M)61M(31M)61M[(N(N(H(H(H)(H))(H(H)))))]	157;133;133;133	A0A140EQJ7;A0A7I4YXT9;A0A7T7FPG8;Q9U5P6	-2.57	103.1	18
GPSeeker	20271	99.04	1250.87	3	NISVIADQCELFSNNQK	N1GlcNAcC9Cam	N4H5F1S0	01Y(61F)41Y41M(31M21Y41L)61M21Y41L[(N(F)(N(H(H(N(H)))(H(N(H))))))]	157;133;133;133	A0A140EQJ7;A0A7I4YXT9;A0A7T7FPG8;Q9U5P6	-1.06	90.6	17
GPSeeker	20377	99.53	1196.51	3	NISVIADQCELFSNNQK	N1GlcNAcC9Cam	N4H4F1S0	01Y(61F41L)41Y41M(31M21Y)61M21Y[(N(F(H))(N(H(H(N))(H(N)))))] & 01Y(61F41L)41Y41M(31M21Y41V)61M[(N(F(H))(N(H(H)(H(N(N))))))]	157;133;133;133	A0A140EQJ7;A0A7I4YXT9;A0A7T7FPG8;Q9U5P6	-3.24	75	12
GPSeeker	20440	99.83	958.428	3	NISVIADQCELFSNNQK	N1GlcNAcC9Cam	N2H3F0S0	01Y41Y41M(31M)61M[(N(N(H(H)(H))))]	157;133;133;133	A0A140EQJ7;A0A7I4YXT9;A0A7T7FPG8;Q9U5P6	0.23	118.8	17
GPSeeker	20459	99.92	1066.46	3	NISVIADQCELFSNNQK	N1GlcNAcC9Cam	N2H5F0S0	01Y41Y41M(31M)61M(31M)61M[(N(N(H(H(H)(H))(H))))]	157;133;133;133	A0A140EQJ7;A0A7I4YXT9;A0A7T7FPG8;Q9U5P6	-0.72	121.9	24
GPSeeker	20461	99.93	1174.5	3	NISVIADQCELFSNNQK	N1GlcNAcC9Cam	N2H7F0S0	01Y41Y41M(31M21M21M)61M(31M)61M[(N(N(H(H(H)(H))(H(H(H))))))]	157;133;133;133	A0A140EQJ7;A0A7I4YXT9;A0A7T7FPG8;Q9U5P6	-1.55	90.6	20
GPSeeker	20557	100.38	1026.12	3	NISVIADQCELFSNNQK	N1GlcNAcC9Cam	N3H3F0S0	01Y41Y41M(31M21Y)61M[(N(N(H(H)(H(N)))))]	157;133;133;133	A0A140EQJ7;A0A7I4YXT9;A0A7T7FPG8;Q9U5P6	0.73	40.6	11
GPSeeker	20627	100.7	1012.45	3	NISVIADQCELFSNNQK	N1GlcNAcC9Cam	N2H4F0S0	01Y41Y41M(31M)61M61M[(N(N(H(H(H))(H))))]	157;133;133;133	A0A140EQJ7;A0A7I4YXT9;A0A7T7FPG8;Q9U5P6	0.06	128.1	26
pGlyco	20723	101.15	904.08	3	NISVIADQCELFSNNQK	N1GlcNAcC9Cam	N2H2F0S0	01Y41Y41M31M[(N(N(H(H))))]	157;133;133;133	A0A140EQJ7;A0A7I4YXT9;A0A7T7FPG8;Q9U5P6	4.8	131.2	8
GPSeeker	21544	105	958.435	3	ANWTVTVIHPK	N2GlcNAc	N4H4F1S0	01Y(61F41L)41Y41M(31M21Y)61M21Y[(N(F(H))(N(H(H(N))(H(N)))))]	226;32;229;204;259;223;227;235;222;226;235;226;227;227;227;227;226;235	A0A126UAR8;A0A126UAS8;A0A126UB22;A0A140EQJ5;A0A140EQJ7;A0A7I4YX32;A0A7I4YXA3;A0A7I4YXT9;A0A7I4YY21;A0A7I5ED30;A0A7T7FPG8;A0A7T7JNU2;C5HLA5;Q10737;Q5PY96;Q86G73;Q967C6;Q9U5P6	-0.18	25	18
GPSeeker	25313	122.7	1299.87	3	AYMMSILEPMYNK	N12GlcNAc	N6H4F3S0	01Y(61F)41Y41M(31M21Y(61F41L)41V)61M21Y(31F)41V[(N(F)(N(H(H(N(N)(F)))(H(N(F(H))(N))))))]	728;728	A0A7T7JNT2;Q9U5P5	-0.93	16.7	10
pGlyco	25877	125.35	1115.13	3	AYMMSILEPMYNK	N12GlcNAc	N4H4F2F0S0	01Y(61F41L)41Y(61F)41M(31M21Y41V)61M[(N(F(H))(N(F)(H(H)(H(N(N))))))]	728;728	A0A7T7JNT2;Q9U5P5	2.59	58.3	40
pGlyco	26111	126.45	979.747	3	AYMMSILEPMYNK	M3HydN12GlcNAc	N2H3F3F0S0	01Y(31F)(61F)41Y(31F41L)41M31M[(N(F)(N(H(H))(F(H)))(F))]	728;728	A0A7T7JNT2;Q9U5P5	1.63	62.5	24
pGlyco	26213	126.93	974.415	3	AYMMSILEPMYNK	N12GlcNAc	N2H3F3F0S0	01Y(31F)(61F)41Y(31F41L)41M31M[(N(F)(N(H(H))(F(H)))(F))]	728;728	A0A7T7JNT2;Q9U5P5	1.27	112.5	25
GPSeeker	26234	127.03	980.085	3	AYMMSILEPMYNK	N12GlcNAc	N2H4F2S0	01Y(31F)(61F)41Y41M(31M21M)61M[(N(F)(N(H(H)(H(H))))(F))]	728;728	A0A7T7JNT2;Q9U5P5	5.2	79.2	12
pGlyco	26319	127.43	925.729	3	AYMMSILEPMYNK	N12GlcNAc	N2H3F2F0S0	01Y(61F41L)41Y(31F)41M31M[(N(F(H))(N(H(H))(F)))]	728;728	A0A7T7JNT2;Q9U5P5	0.76	91.7	21
pGlyco	26444	128.02	925.73	3	AYMMSILEPMYNK	N12GlcNAc	N2H3F2F0S0	01Y(31F)41Y(31F41L)41M31M[(N(N(H(H))(F(H)))(F))]	728;728	A0A7T7JNT2;Q9U5P5	1.99	104.2	19
pGlyco	26467	128.13	925.731	3	AYMMSILEPMYNK	N12GlcNAc	N2H3F2F0S0	01Y(61F)41Y(31F41L)41M31M[(N(F)(N(H(H))(F(H))))]	728;728	A0A7T7JNT2;Q9U5P5	2.81	54.2	19
GPSeeker	26760	129.5	926.072	3	AYMMSILEPMYNK	N12GlcNAc	N2H3F2S0	01Y(31F)(61F)41Y41M(31M)61M[(N(F)(N(H(H)(H)))(F))]	728;728	A0A7T7JNT2;Q9U5P5	10.03	62.5	6

## Sheet: Glycan database
Supplementary Table 1. Database of glycan fragment feature structure and assignment to target search engine
Glycan structure text	GlycoWorkBench texta	Compositionb	Group (Mammal-like, DiFuc, FucGal, Other)	Search engine
01Y41Y41M(31M)61M	freeEnd--??1GlcNAc--4?1GlcNAc--4?1Man(--3?1Man)--6?1Man	N2H3F0S0	Mammal-like	GPSeeker
01Y(61F)41Y41M(31M)61M	freeEnd--??1GlcNAc(--6?1Fuc)--4?1GlcNAc--4?1Man(--3?1Man)--6?1Man	N2H3F1S0	Mammal-like	GPSeeker
01Y41Y41M(31M)61M61M	freeEnd--??1GlcNAc--4?1GlcNAc--4?1Man(--3?1Man)--6?1Man--6?1Man	N2H4F0S0	Mammal-like	GPSeeker
01Y41Y41M(31M21Y)61M	freeEnd--??1GlcNAc--4?1GlcNAc--4?1Man(--3?1Man--2?1GlcNAc)--6?1Man	N3H3F0S0	Mammal-like	GPSeeker
01Y(61F)41Y41M(31M21M)61M	freeEnd--??1GlcNAc(--6?1Fuc)--4?1GlcNAc--4?1Man(--3?1Man--2?1Man)--6?1Man	N2H4F1S0	Mammal-like	GPSeeker
01Y41Y41M(31M)61M(31M)61M	freeEnd--??1GlcNAc--4?1GlcNAc--4?1Man(--3?1Man)--6?1Man(--3?1Man)--6?1Man	N2H5F0S0	Mammal-like	GPSeeker
01Y(61F)41Y41M(31M21Y)61M	freeEnd--??1GlcNAc(--6?1Fuc)--4?1GlcNAc--4?1Man(--3?1Man--2?1GlcNAc)--6?1Man	N3H3F1S0	Mammal-like	GPSeeker
01Y41Y41M(31M21Y41V)61M	freeEnd--??1GlcNAc--4?1GlcNAc--4?1Man(--3?1Man--2?1GlcNAc--4?1GalNAc)--6?1Man	N4H3F0S0	Mammal-like	GPSeeker
01Y41Y41M(31M21M)61M(31M)61M	freeEnd--??1GlcNAc--4?1GlcNAc--4?1Man(--3?1Man--2?1Man)--6?1Man(--3?1Man)--6?1Man	N2H6F0S0	Mammal-like	GPSeeker
01Y41Y41M(31M21Y(31F)41V)61M	freeEnd--??1GlcNAc--4?1GlcNAc--4?1Man(--3?1Man--2?1GlcNAc(--3?1Fuc)--4?1GalNAc)--6?1Man	N4H3F1S0	Mammal-like	GPSeeker
01Y(61F)41Y41M(31M21Y)61M21Y	freeEnd--??1GlcNAc(--6?1Fuc)--4?1GlcNAc--4?1Man(--3?1Man--2?1GlcNAc)--6?1Man--2?1GlcNAc	N4H3F1S0	Mammal-like	GPSeeker
01Y41Y41M(31M21Y41V)61M21Y	freeEnd--??1GlcNAc--4?1GlcNAc--4?1Man(--3?1Man--2?1GlcNAc--4?1GalNAc)--6?1Man--2?1GlcNAc	N5H3F0S0	Mammal-like	GPSeeker
01Y41Y41M(31M21M21M)61M(31M)61M	freeEnd--??1GlcNAc--4?1GlcNAc--4?1Man(--3?1Man--2?1Man--2?1Man)--6?1Man(--3?1Man)--6?1Man	N2H7F0S0	Mammal-like	GPSeeker
01Y(61F)41Y41M(31M21Y(31F)41V)61M	freeEnd--??1GlcNAc(--6?1Fuc)--4?1GlcNAc--4?1Man(--3?1Man--2?1GlcNAc(--3?1Fuc)--4?1GalNAc)--6?1Man	N4H3F2S0	Mammal-like	GPSeeker
01Y(61F)41Y41M(31M21Y41V)61M21Y	freeEnd--??1GlcNAc(--6?1Fuc)--4?1GlcNAc--4?1Man(--3?1Man--2?1GlcNAc--4?1GalNAc)--6?1Man--2?1GlcNAc	N5H3F1S0	Mammal-like	GPSeeker
01Y41Y41M(31M21Y41V)61M21Y41V	freeEnd--??1GlcNAc--4?1GlcNAc--4?1Man(--3?1Man--2?1GlcNAc--4?1GalNAc)--6?1Man--2?1GlcNAc--4?1GalNAc	N6H3F0S0	Mammal-like	GPSeeker
01Y41Y41M(31M21M21M)61M(31M21M)61M	freeEnd--??1GlcNAc--4?1GlcNAc--4?1Man(--3?1Man--2?1Man--2?1Man)--6?1Man(--3?1Man--2?1Man)--6?1Man	N2H8F0S0	Mammal-like	GPSeeker
01Y(61F)41Y41M(31M21Y41L)61M21Y41L	freeEnd--??1GlcNAc(--6?1Fuc)--4?1GlcNAc--4?1Man(--3?1Man--2?1GlcNAc--4?1Gal)--6?1Man--2?1GlcNAc--4?1Gal	N4H5F1S0	Mammal-like	GPSeeker
01Y(61F)41Y41M(31M21Y(31F)41V)61M21Y	freeEnd--??1GlcNAc(--6?1Fuc)--4?1GlcNAc--4?1Man(--3?1Man--2?1GlcNAc(--3?1Fuc)--4?1GalNAc)--6?1Man--2?1GlcNAc	N5H3F2S0	Mammal-like	GPSeeker
01Y41Y41M(31M21M21M)61M(31M21M)61M21M	freeEnd--??1GlcNAc--4?1GlcNAc--4?1Man(--3?1Man--2?1Man--2?1Man)--6?1Man(--3?1Man--2?1Man)--6?1Man--2?1Man	N2H9F0S0	Mammal-like	GPSeeker
01Y(61F)41Y41M(31M21Y(31F)41L)61M21Y41L	freeEnd--??1GlcNAc(--6?1Fuc)--4?1GlcNAc--4?1Man(--3?1Man--2?1GlcNAc(--3?1Fuc)--4?1Gal)--6?1Man--2?1GlcNAc--4?1Gal	N4H5F2S0	Mammal-like	GPSeeker
01Y(61F)41Y41M(31M21Y(31F)41V)61M21Y41V	freeEnd--??1GlcNAc(--6?1Fuc)--4?1GlcNAc--4?1Man(--3?1Man--2?1GlcNAc(--3?1Fuc)--4?1GalNAc)--6?1Man--2?1GlcNAc--4?1GalNAc	N6H3F2S0	Mammal-like	GPSeeker
01Y41Y41M(31M21M21M31G)61M(31M21M)61M21M	freeEnd--??1GlcNAc--4?1GlcNAc--4?1Man(--3?1Man--2?1Man--2?1Man--3?1Glc)--6?1Man(--3?1Man--2?1Man)--6?1Man--2?1Man	N2H10F0S0	Mammal-like	GPSeeker
01Y(61F)41Y41M(31M21Y(31F)41V)61M21Y(31F)41V	freeEnd--??1GlcNAc(--6?1Fuc)--4?1GlcNAc--4?1Man(--3?1Man--2?1GlcNAc(--3?1Fuc)--4?1GalNAc)--6?1Man--2?1GlcNAc(--3?1Fuc)--4?1GalNAc	N6H3F3S0	Mammal-like	GPSeeker
01Y41Y41M(31M)61M61M	freeEnd--??1GlcNAc--4?1GlcNAc--4?1Man(--3?1Man)--6?1Man--6?1Man	N2H4F0S0	Mammal-like	GPSeeker
01Y(61F)41Y41M(31M)61M61M	freeEnd--??1GlcNAc(--6?1Fuc)--4?1GlcNAc--4?1Man(--3?1Man)--6?1Man--6?1Man	N2H4F1S0	Mammal-like	GPSeeker
01Y(31F)(61F)41Y41M(31M)61M	freeEnd--??1GlcNAc((--3?1Fuc)--6?1Fuc)--4?1GlcNAc--4?1Man(--3?1Man)--6?1Man	N2H3F2S0	DiFuc	GPSeeker
01Y(31F)(61F)41Y41M(31M21M)61M	freeEnd--??1GlcNAc((--3?1Fuc)--6?1Fuc)--4?1GlcNAc--4?1Man(--3?1Man--2?1Man)--6?1Man	N2H4F2S0	DiFuc	GPSeeker
01Y(61F41L)41Y41M(31M21Y)61M21Y	freeEnd--??1GlcNAc(--6?1Fuc--4?1Gal)--4?1GlcNAc--4?1Man(--3?1Man--2?1GlcNAc)--6?1Man--2?1GlcNAc	N4H4F1S0	FucGal	GPSeeker
01Y(61F41L)41Y41M(31M21Y41V)61M	freeEnd--??1GlcNAc(--6?1Fuc--4?1Gal)--4?1GlcNAc--4?1Man(--3?1Man--2?1GlcNAc--4?1GalNAc)--6?1Man	N4H4F1S0	FucGal	GPSeeker
01Y(61F41L)41Y41M(31M21Y(31F)41V)61M	freeEnd--??1GlcNAc(--6?1Fuc--4?1Gal)--4?1GlcNAc--4?1Man(--3?1Man--2?1GlcNAc(--3?1Fuc)--4?1GalNAc)--6?1Man	N4H4F2S0	FucGal	GPSeeker
01Y(61F)41Y41M(31M21Y(31F41L)41V)61M	freeEnd--??1GlcNAc(--6?1Fuc)--4?1GlcNAc--4?1Man(--3?1Man--2?1GlcNAc(--3?1Fuc--4?1Gal)--4?1GalNAc)--6?1Man	N4H4F2S0	FucGal	GPSeeker
01Y(61F41L)41Y41M(31M21Y(31F41L)41V)61M21Y	freeEnd--??1GlcNAc(--6?1Fuc--4?1Gal)--4?1GlcNAc--4?1Man(--3?1Man--2?1GlcNAc(--3?1Fuc--4?1Gal)--4?1GalNAc)--6?1Man--2?1GlcNAc	N5H5F2S0	FucGal	GPSeeker
01Y(61F)41Y41M(31M21Y(31F41L)41V)61M21Y41V	freeEnd--??1GlcNAc(--6?1Fuc)--4?1GlcNAc--4?1Man(--3?1Man--2?1GlcNAc(--3?1Fuc--4?1Gal)--4?1GalNAc)--6?1Man--2?1GlcNAc--4?1GalNAc	N6H4F2S0	FucGal	GPSeeker
01Y(61F)41Y41M(31M21Y(31F41L)41V)61M21Y(31F)41V	freeEnd--??1GlcNAc(--6?1Fuc)--4?1GlcNAc--4?1Man(--3?1Man--2?1GlcNAc(--3?1Fuc--4?1Gal)--4?1GalNAc)--6?1Man--2?1GlcNAc(--3?1Fuc)--4?1GalNAc	N6H4F3S0	FucGal	GPSeeker
01Y(61F)41Y41M(31M21Y(31F41L)41V)61M21Y(31F41L)41V	freeEnd--??1GlcNAc(--6?1Fuc)--4?1GlcNAc--4?1Man(--3?1Man--2?1GlcNAc(--3?1Fuc--4?1Gal)--4?1GalNAc)--6?1Man--2?1GlcNAc(--3?1Fuc--4?1Gal)--4?1GalNAc	N6H5F3S0	FucGal	GPSeeker
01Y41Y41M31M	freeEnd--??1GlcNAc--4?1GlcNAc--4?1Man--3?1Man	N2H2F0S0	Other	pGlyco
01Y41Y(31F)41M31M	freeEnd--??1GlcNAc--4?1GlcNAc(--3?1Fuc)--4?1Man--3?1Man	N2H2F1S0	Other	pGlyco
01Y(61F)41Y41M31M	freeEnd--??1GlcNAc(--6?1Fuc)--4?1GlcNAc--4?1Man--3?1Man	N2H2F1S0	Other	pGlyco
01Y(61F)41Y(31F)41M31M	freeEnd--??1GlcNAc(--6?1Fuc)--4?1GlcNAc(--3?1Fuc)--4?1Man--3?1Man	N2H2F2S0	Other	pGlyco
01Y41Y(31F41L)41M31M	freeEnd--??1GlcNAc--4?1GlcNAc(--3?1Fuc--4?1Gal)--4?1Man--3?1Man	N2H3F1S0	Other	pGlyco
01Y(61F)41Y41M31M21Y	freeEnd--??1GlcNAc(--6?1Fuc)--4?1GlcNAc--4?1Man--3?1Man--2?1GlcNAc	N3H2F1S0	Other	pGlyco
01Y(61F)41Y(31F41L)41M31M	freeEnd--??1GlcNAc(--6?1Fuc)--4?1GlcNAc(--3?1Fuc--4?1Gal)--4?1Man--3?1Man	N2H3F2S0	Other	pGlyco
01Y(61F41L)41Y(31F)41M31M	freeEnd--??1GlcNAc(--6?1Fuc--4?1Gal)--4?1GlcNAc(--3?1Fuc)--4?1Man--3?1Man	N2H3F2S0	Other	pGlyco
01Y(61F41L)41Y(61F)41M(31M21Y41V)61M	freeEnd--??1GlcNAc(--6?1Fuc--4?1Gal)--4?1GlcNAc(--6?1Fuc)--4?1Man(--3?1Man--2?1GlcNAc--4?1GalNAc)--6?1Man	N4H4F2S0	Other	pGlyco
01Y(61F)41Y(61F)41M(31M21Y(31F41L)41V)61M21Y	freeEnd--??1GlcNAc(--6?1Fuc)--4?1GlcNAc(--6?1Fuc)--4?1Man(--3?1Man--2?1GlcNAc(--3?1Fuc--4?1Gal)--4?1GalNAc)--6?1Man--2?1GlcNAc	N5H4F3S0	Other	pGlyco
01Y(61F41L)41Y41M(31M21Y(31F41L)41V)61M21Y	freeEnd--??1GlcNAc(--6?1Fuc--4?1Gal)--4?1GlcNAc--4?1Man(--3?1Man--2?1GlcNAc(--3?1Fuc--4?1Gal)--4?1GalNAc)--6?1Man--2?1GlcNAc	N5H5F2S0	Other	pGlyco
01Y(31F)(61F)41Y41M31M	freeEnd--??1GlcNAc((--3?1Fuc)--6?1Fuc)--4?1GlcNAc--4?1Man--3?1Man	N2H2F2S0	Other	pGlyco
01Y(31F)41Y(31F41L)41M31M	freeEnd--??1GlcNAc(--3?1Fuc)--4?1GlcNAc(--3?1Fuc--4?1Gal)--4?1Man--3?1Man	N2H3F2S0	Other	pGlyco
01Y(31F)(61F)41Y(31F41L)41M31M	freeEnd--??1GlcNAc((--3?1Fuc)--6?1Fuc)--4?1GlcNAc(--3?1Fuc--4?1Gal)--4?1Man--3?1Man	N2H3F3S0	Other	pGlyco
aY: N-acetylglucosamine; M: Mannose; F: Fucose; L: Galactose; V: N-acetylgalactosamine; “?” could be “6” for connection to core GlcNAc residue or “3” for branch GlcNAc. bN:N-acetylhexosamine; H: Hexose; F: Fucose; S: Sialic acid

## Sheet: Aminopeptidase database
Supplementary Table 2. Database based on 13 known H11 aminopeptidases
Protein name	Gene ID	Accession Number	Length
H11	HCON_00156280	Q10737	972
H11-1	HCON_00156230	Q9U5P6	978
H11-2	HCON_00156285	Q9U5P5	972
H11-4	HCON_00156270	Q967C6	971
H11-5	HCON_00156240	V5K5H8	973
AP-7	HCON_00095150	A0A7I4YHY9	978
AP-9	HCON_00021510	A0A140EQJ8	941
AP-11	HCON_00134090	A0A140EQK0	1108
AP-13	HCON_00101085	A0A7I4YJF4	597
AP-3	AML39757	A0A126UAR9	863
AP-4	AML39758	A0A140EQJ4	966
AP-6	AML39760	A0A140EQJ5	949
AP-12	AML39766	A0A140EQK1	779

## Sheet: H11 Intact glycopeptides
Supplementary Table 3. Information of intact N-glycopeptides identified from H11 antigen
Engine	Spectrum index	RT/min	Precursor m/z	Precursor z	Peptide	Modifications	Glycan structurea	Glycan compositionb	Glycosites	Proteins	Precursor deviation(ppm)	Peptide ion ratio	Glycan matched product ions
pGlyco	6717	33.86	947.942	2	ALDRNSSFVR	N5GlcNAc	01Y41Y41M31M[(N(N(H(H))))]	N2H2F0S0	858;864;859	Q10737;Q9U5P6;V5K5H8	0.72	77.8	8
pGlyco	16588	71.95	998.485	2	ANWTVTVIHPK	N2GlcNAc	01Y41Y41M31M[(N(N(H(H))))]	N2H2F0S0	204;227;226;235	A0A140EQJ5;Q10737;Q967C6;Q9U5P6	-0.46	135	8
pGlyco	22545	97.18	904.077	3	NISVIADQCELFSNNQK	N1GlcNAcC9Cam	01Y41Y41M31M[(N(N(H(H))))]	N2H2F0S0	133	Q9U5P6	1.2	128.1	8
pGlyco	6644	33.6	1020.97	2	ALDRNSSFVR	N5GlcNAc	01Y(61F)41Y41M31M[(N(F)(N(H(H))))]	N2H2F1F0S0	858;864;859	Q10737;Q9U5P6;V5K5H8	0.08	77.8	15
pGlyco	14131	62.32	999.461	2	VEEFNATALK	N5GlcNAc	01Y(61F)41Y41M31M[(N(F)(N(H(H))))]	N2H2F1F0S0	549;549	A0A7T7JNT2;Q9U5P5	4.27	122.2	15
pGlyco	17937	77.11	1164.05	2	AFNATSLQITQTR	N3GlcNAc	01Y(61F)41Y41M31M[(N(F)(N(H(H))))]	N2H2F1F0S0	550	V5K5H8	0.61	112.5	15
pGlyco	6757	34.01	729.669	3	ALDRNSSFVR	N5GlcNAc	01Y(31F)(61F)41Y41M31M[(N(F)(N(H(H)))(F))]	N2H2F2F0S0	858;864;859	Q10737;Q9U5P6;V5K5H8	0.52	61.1	19
pGlyco	14544	63.86	1072.49	2	VEEFNATALK	N5GlcNAc	01Y(31F)(61F)41Y41M31M[(N(F)(N(H(H)))(F))]	N2H2F2F0S0	549;549	A0A7T7JNT2;Q9U5P5	0.61	105.6	19
pGlyco	17977	77.28	825.053	3	AFNATSLQITQTR	N3GlcNAc	01Y(61F)41Y(31F)41M31M[(N(F)(N(H(H))(F)))]	N2H2F2F0S0	550	V5K5H8	0.17	112.5	17
pGlyco	18126	77.9	1237.08	2	AFNATSLQITQTR	N3GlcNAc	01Y(31F)(61F)41Y41M31M[(N(F)(N(H(H)))(F))]	N2H2F2F0S0	550	V5K5H8	2.02	104.2	18
pGlyco	36933	162.92	1361.96	3	TTAFADQWTTQMGFPLVTVEAFNATSVK	N23GlcNAc	01Y(61F)41Y(31F)41M31M[(N(F)(N(H(H))(F)))]	N2H2F2F0S0	548	Q967C6	-1.75	72.2	15
GPSeeker	6404	32.74	1028.97	2	ALDRNSSFVR	N5GlcNAc	01Y41Y41M(31M)61M[(N(N(H(H)(H))))]	N2H3F0S0	858;864;859	Q10737;Q9U5P6;V5K5H8	-0.25	83.3	27
GPSeeker	8256	39.58	812.355	3	FVEYIGTDEINNK	N12GlcNAc	01Y41Y41M(31M)61M[(N(N(H(H)(H))))]	N2H3F0S0	392;417	A0A7I4YY48;V5K5H8	-8.03	12.5	19
GPSeeker	9225	43.26	857.868	2	NLTFDGR	N1GlcNAc	01Y41Y41M(31M)61M[(N(N(H(H)(H))))]	N2H3F0S0	76;99;98	A0A140EQJ5;Q10737;Q967C6	0	116.7	23
GPSeeker	16728	72.49	720.346	3	ANWTVTVIHPK	N2GlcNAc	01Y41Y41M(31M)61M[(N(N(H(H)(H))))]	N2H3F0S0	204;227;226;235	A0A140EQJ5;Q10737;Q967C6;Q9U5P6	0.53	140	20
GPSeeker	22316	96.2	1437.14	2	NISVIADQCELFSNNQK	N1GlcNAcC9Cam	01Y41Y41M(31M)61M[(N(N(H(H)(H))))]	N2H3F0S0	133	Q9U5P6	0.08	109.4	23
GPSeeker	26712	115.82	1074.84	3	TYLPGYVDFPPEKNLTFDGR	N14GlcNAc	01Y41Y41M(31M)61M[(N(N(H(H)(H))))]	N2H3F0S0	99	Q10737	5.91	71	17
pGlyco	6878	34.45	735.001	3	ALDRNSSFVR	N5GlcNAc	01Y41Y(31F41L)41M31M[(N(N(H(H))(F(H))))]	N2H3F1F0S0	858;864;859	Q10737;Q9U5P6;V5K5H8	0.34	66.7	14
pGlyco	17064	73.8	1152.54	2	ANWTVTVIHPK	N2GlcNAc	01Y41Y(31F41L)41M31M[(N(N(H(H))(F(H))))]	N2H3F1F0S0	204;227;226;235	A0A140EQJ5;Q10737;Q967C6;Q9U5P6	0.98	125	14
GPSeeker	6485	33.02	735.337	3	ALDRNSSFVR	N5GlcNAc	01Y(61F)41Y41M(31M)61M[(N(F)(N(H(H)(H))))]	N2H3F1S0	858;864;859	Q10737;Q9U5P6;V5K5H8	1.84	55.6	14
GPSeeker	8304	39.77	861.044	3	FVEYIGTDEINNK	N12GlcNAc	01Y(61F)41Y41M(31M)61M[(N(F)(N(H(H)(H))))]	N2H3F1S0	392;417	A0A7I4YY48;V5K5H8	-4.1	16.7	12
GPSeeker	14164	62.45	1080.99	2	VEEFNATALK	N5GlcNAc	01Y(61F)41Y41M(31M)61M[(N(F)(N(H(H)(H))))]	N2H3F1S0	549;549	A0A7T7JNT2;Q9U5P5	0.32	122.2	18
GPSeeker	17850	76.78	1245.58	2	AFNATSLQITQTR	N3GlcNAc	01Y(61F)41Y41M(31M)61M[(N(F)(N(H(H)(H))))]	N2H3F1S0	550	V5K5H8	1.69	108.3	19
pGlyco	6688	33.77	1175.03	2	ALDRNSSFVR	N5GlcNAc	01Y(31F)41Y(31F41L)41M31M[(N(N(H(H))(F(H)))(F))]	N2H3F2F0S0	858;864;859	Q10737;Q9U5P6;V5K5H8	-0.07	66.7	20
pGlyco	6708	33.84	783.687	3	ALDRNSSFVR	N5GlcNAc	01Y(61F41L)41Y(31F)41M31M[(N(F(H))(N(H(H))(F)))]	N2H3F2F0S0	858;864;859	Q10737;Q9U5P6;V5K5H8	0.41	61.1	21
pGlyco	14087	62.15	769.345	3	VEEFNATALK	N5GlcNAc	01Y(31F)41Y(31F41L)41M31M[(N(N(H(H))(F(H)))(F))]	N2H3F2F0S0	549;549	A0A7T7JNT2;Q9U5P5	0.88	116.7	20
pGlyco	14246	62.77	1153.51	2	VEEFNATALK	N5GlcNAc	01Y(61F41L)41Y(31F)41M31M[(N(F(H))(N(H(H))(F)))]	N2H3F2F0S0	549;549	A0A7T7JNT2;Q9U5P5	0.25	116.7	21
pGlyco	14689	64.39	1153.51	2	VEEFNATALK	N5GlcNAc	01Y(61F)41Y(31F41L)41M31M[(N(F)(N(H(H))(F(H))))]	N2H3F2F0S0	549;549	A0A7T7JNT2;Q9U5P5	1.21	55.6	19
pGlyco	18176	78.1	879.071	3	AFNATSLQITQTR	N3GlcNAc	01Y(31F)41Y(31F41L)41M31M[(N(N(H(H))(F(H)))(F))]	N2H3F2F0S0	550	V5K5H8	0.67	112.5	20
pGlyco	35664	156.95	1077.25	4	TTEFASQWTTQMGFPVISVAEFNSTTLK	N23GlcNAc	01Y(61F)41Y(31F41L)41M31M[(N(F)(N(H(H))(F(H))))]	N2H3F2F0S0	526;549	A0A140EQJ5;Q10737	3.33	74.1	17
pGlyco	36613	161.43	1062.24	4	TTAFADQWTTQMGFPLVTVEAFNATSVK	N23GlcNAc	01Y(61F)41Y(31F41L)41M31M[(N(F)(N(H(H))(F(H))))]	N2H3F2F0S0	548	Q967C6	2.27	87	16
GPSeeker	17845	76.76	1318.61	2	AFNATSLQITQTR	N3GlcNAc	01Y(31F)(61F)41Y41M(31M)61M[(N(F)(N(H(H)(H)))(F))]	N2H3F2S0	550	V5K5H8	1.94	104.2	20
pGlyco	6645	33.6	832.374	3	ALDRNSSFVR	N5GlcNAc	01Y(31F)(61F)41Y(31F41L)41M31M[(N(F)(N(H(H))(F(H)))(F))]	N2H3F3F0S0	858;864;859	Q10737;Q9U5P6;V5K5H8	1.29	50	25
pGlyco	13994	61.81	1226.54	2	VEEFNATALK	N5GlcNAc	01Y(31F)(61F)41Y(31F41L)41M31M[(N(F)(N(H(H))(F(H)))(F))]	N2H3F3F0S0	549;549	A0A7T7JNT2;Q9U5P5	0.37	105.6	25
pGlyco	16674	72.3	866.061	3	ANWTVTVIHPK	N2GlcNAc	01Y(31F)(61F)41Y(31F41L)41M31M[(N(F)(N(H(H))(F(H)))(F))]	N2H3F3F0S0	204;227;226;235	A0A140EQJ5;Q10737;Q967C6;Q9U5P6	-8.45	85	20
pGlyco	17718	76.28	1391.13	2	AFNATSLQITQTR	N3GlcNAc	01Y(31F)(61F)41Y(31F41L)41M31M[(N(F)(N(H(H))(F(H)))(F))]	N2H3F3F0S0	550	V5K5H8	-3.53	108.3	25
pGlyco	36396	160.42	1464.67	3	TTAFADQWTTQMGFPLVTVEAFNATSVK	N23GlcNAc	01Y(31F)(61F)41Y(31F41L)41M31M[(N(F)(N(H(H))(F(H)))(F))]	N2H3F3F0S0	548	Q967C6	1.61	72.2	23
GPSeeker	6902	34.52	740.667	3	ALDRNSSFVR	N5GlcNAc	01Y41Y41M(31M)61M61M[(N(N(H(H(H))(H))))]	N2H4F0S0	858;864;859	Q10737;Q9U5P6;V5K5H8	-0.52	50	31
GPSeeker	9322	43.6	938.894	2	NLTFDGR	N1GlcNAc	01Y41Y41M(31M)61M61M[(N(N(H(H(H))(H))))]	N2H4F0S0	76;99;98	A0A140EQJ5;Q10737;Q967C6	-0.25	91.7	26
GPSeeker	14620	64.14	726.323	3	VEEFNATALK	N5GlcNAc	01Y41Y41M(31M)61M61M[(N(N(H(H(H))(H))))]	N2H4F0S0	549;549	A0A7T7JNT2;Q9U5P5	-2.11	122.2	26
GPSeeker	16560	71.86	1161.04	2	ANWTVTVIHPK	N2GlcNAc	01Y41Y41M(31M)61M61M[(N(N(H(H(H))(H))))]	N2H4F0S0	204;227;226;235	A0A140EQJ5;Q10737;Q967C6;Q9U5P6	-0.61	115	26
GPSeeker	16755	72.59	871.417	3	YKANWTVTVIHPK	N4GlcNAc	01Y41Y41M(31M)61M61M[(N(N(H(H(H))(H))))]	N2H4F0S0	204227;226	A0A140EQJ5;Q10737;Q967C6	1.06	112.5	27
GPSeeker	18413	79.14	1253.58	2	AFNATSLQITQTR	N3GlcNAc	01Y41Y41M(31M)61M61M[(N(N(H(H(H))(H))))]	N2H4F0S0	550	V5K5H8	1.85	100	28
GPSeeker	22710	97.91	1518.16	2	NISVIADQCELFSNNQK	N1GlcNAcC9Cam	01Y41Y41M(31M)61M61M[(N(N(H(H(H))(H))))]	N2H4F0S0	133	Q9U5P6	-0.52	112.5	27
GPSeeker	25026	108.27	1212.22	3	NISVIADQCELFSNNQKLDIEK	N1GlcNAcC9Cam	01Y41Y41M(31M)61M61M[(N(N(H(H(H))(H))))]	N2H4F0S0	133	Q9U5P6	-3.6	64.3	13
GPSeeker	26323	114.09	1128.52	3	TYLPGYVNFPPEKNLTFDGR	N14GlcNAc	01Y41Y41M(31M)61M61M[(N(N(H(H(H))(H))))]	N2H4F0S0	76;98	A0A140EQJ5;Q967C6	-1.42	55.3	25
GPSeeker	27231	118.1	1128.85	3	TYLPGYVDFPPEKNLTFDGR	N14GlcNAc	01Y41Y41M(31M)61M61M[(N(N(H(H(H))(H))))]	N2H4F0S0	99	Q10737	7.01	55.3	24
GPSeeker	37138	163.88	1373.3	3	TTAFADQWTTQMGFPLVTVEAFNATSVK	N23GlcNAc	01Y41Y41M(31M)61M61M[(N(N(H(H(H))(H))))]	N2H4F0S0	548	Q967C6	2.09	75.9	12
GPSeeker	14784	64.73	1162.01	2	VEEFNATALK	N5GlcNAc	01Y(61F)41Y41M(31M)61M61M[(N(F)(N(H(H(H))(H))))]	N2H4F1S0	549;549	A0A7T7JNT2;Q9U5P5	-0.8	94.4	17
GPSeeker	17936	77.11	884.746	3	AFNATSLQITQTR	N3GlcNAc	01Y(61F)41Y41M(31M)61M61M[(N(F)(N(H(H(H))(H))))]	N2H4F1S0	550	V5K5H8	9.75	100	19
GPSeeker	13754	60.84	1235.03	2	VEEFNATALK	N5GlcNAc	01Y(31F)(61F)41Y41M(31M21M)61M[(N(F)(N(H(H)(H(H))))(F))]	N2H4F2S0	549;549	A0A7T7JNT2;Q9U5P5	-4.53	77.8	13
GPSeeker	36411	160.49	1103.25	4	TTAFADQWTTQMGFPLVTVEAFNATSVK	N23GlcNAc	01Y(31F)(61F)41Y41M(31M21M)61M[(N(F)(N(H(H)(H(H))))(F))]	N2H4F2S0	548	Q967C6	1.11	59.3	7
GPSeeker	6667	33.68	794.684	3	ALDRNSSFVR	N5GlcNAc	01Y41Y41M(31M)61M(31M)61M[(N(N(H(H(H)(H))(H))))]	N2H5F0S0	858;864;859	Q10737;Q9U5P6;V5K5H8	-0.15	61.1	29
GPSeeker	8937	42.23	1058.98	2	NITVIPDK	N1GlcNAc	01Y41Y41M(31M)61M(31M)61M[(N(N(H(H(H)(H))(H))))]	N2H5F0S0	121	V5K5H8	-0.28	114.3	22
GPSeeker	9248	43.34	1019.92	2	NLTFDGR	N1GlcNAc	01Y41Y41M(31M)61M(31M)61M[(N(N(H(H(H)(H))(H))))]	N2H5F0S0	76;99;98	A0A140EQJ5;Q10737;Q967C6	-0.57	100	24
GPSeeker	9572	44.48	1142.5	2	ILYNSSLEK	N4GlcNAc	01Y41Y41M(31M)61M(31M)61M[(N(N(H(H(H)(H))(H))))]	N2H5F0S0	285;345	A0A140EQK0;A0A7I4YT66	-3.96	43.8	20
GPSeeker	14375	63.25	1170.01	2	VEEFNATALK	N5GlcNAc	01Y41Y41M(31M)61M(31M)61M[(N(N(H(H(H)(H))(H))))]	N2H5F0S0	549;549	A0A7T7JNT2;Q9U5P5	-0.39	122.2	26
GPSeeker	16536	71.78	925.433	3	YKANWTVTVIHPK	N4GlcNAc	01Y41Y41M(31M)61M(31M)61M[(N(N(H(H(H)(H))(H))))]	N2H5F0S0	204227;226	A0A140EQJ5;Q10737;Q967C6	0.24	108.3	28
GPSeeker	16548	71.82	1242.07	2	ANWTVTVIHPK	N2GlcNAc	01Y41Y41M(31M)61M(31M)61M[(N(N(H(H(H)(H))(H))))]	N2H5F0S0	204;227;226;235	A0A140EQJ5;Q10737;Q967C6;Q9U5P6	1.06	135	28
GPSeeker	18169	78.07	1250.03	2	NFTTDGNIMIR	N1GlcNAc	01Y41Y41M(31M)61M(31M)61M[(N(N(H(H(H)(H))(H))))]	N2H5F0S0	166;226	A0A140EQK0;A0A7I4YT66	-1.66	75	17
GPSeeker	18274	78.53	1334.6	2	AFNATSLQITQTR	N3GlcNAc	01Y41Y41M(31M)61M(31M)61M[(N(N(H(H(H)(H))(H))))]	N2H5F0S0	550	V5K5H8	2.34	104.2	33
GPSeeker	21045	90.49	1018.45	3	NITVIPDKCELFSGDK	N1GlcNAcC9Cam	01Y41Y41M(31M)61M(31M)61M[(N(N(H(H(H)(H))(H))))]	N2H5F0S0	121	V5K5H8	0.41	96.7	25
GPSeeker	22205	95.73	1599.19	2	NISVIADQCELFSNNQK	N1GlcNAcC9Cam	01Y41Y41M(31M)61M(31M)61M[(N(N(H(H(H)(H))(H))))]	N2H5F0S0	133	Q9U5P6	-0.23	118.8	32
GPSeeker	24897	107.67	1266.24	3	NISVIADQCELFSNNQKLDIEK	N1GlcNAcC9Cam	01Y41Y41M(31M)61M(31M)61M[(N(N(H(H(H)(H))(H))))]	N2H5F0S0	133	Q9U5P6	-0.68	85.7	21
GPSeeker	26006	112.65	1182.54	3	TYLPGYVNFPPEKNLTFDGR	N14GlcNAc	01Y41Y41M(31M)61M(31M)61M[(N(N(H(H(H)(H))(H))))]	N2H5F0S0	76;98	A0A140EQJ5;Q967C6	-0.67	79	31
GPSeeker	26636	115.48	1182.87	3	TYLPGYVDFPPEKNLTFDGR	N14GlcNAc	01Y41Y41M(31M)61M(31M)61M[(N(N(H(H(H)(H))(H))))]	N2H5F0S0	99	Q10737	1.81	71	29
GPSeeker	36864	162.6	1427.31	3	TTAFADQWTTQMGFPLVTVEAFNATSVK	N23GlcNAc	01Y41Y41M(31M)61M(31M)61M[(N(N(H(H(H)(H))(H))))]	N2H5F0S0	548	Q967C6	-1.18	85.2	13
GPSeeker	8644	41.14	1140	2	NITVIPDK	N1GlcNAc	01Y41Y41M(31M21M)61M(31M)61M[(N(N(H(H(H)(H))(H(H)))))]	N2H6F0S0	121	V5K5H8	-0.42	107.1	24
GPSeeker	16540	71.79	882.399	3	ANWTVTVIHPK	N2GlcNAc	01Y41Y41M(31M21M)61M(31M)61M[(N(N(H(H(H)(H))(H(H)))))]	N2H6F0S0	204;227;226;235	A0A140EQJ5;Q10737;Q967C6;Q9U5P6	0.44	125	28
GPSeeker	21345	91.78	1072.47	3	NITVIPDKCELFSGDK	N1GlcNAcC9Cam	01Y41Y41M(31M21M)61M(31M)61M[(N(N(H(H(H)(H))(H(H)))))]	N2H6F0S0	121	V5K5H8	-3.11	70	33
GPSeeker	22122	95.35	1120.48	3	NISVIADQCELFSNNQK	N1GlcNAcC9Cam	01Y41Y41M(31M21M)61M(31M)61M[(N(N(H(H(H)(H))(H(H)))))]	N2H6F0S0	133	Q9U5P6	-1.37	118.8	26
GPSeeker	7573	37.04	912.741	3	KILYNSSLEK	N5GlcNAc	01Y41Y41M(31M21M21M)61M(31M)61M[(N(N(H(H(H)(H))(H(H(H))))))]	N2H7F0S0	285;345	A0A140EQK0;A0A7I4YT66	1.13	100	33
GPSeeker	8831	41.85	1304.56	2	ILYNSSLEK	N4GlcNAc	01Y41Y41M(31M21M21M)61M(31M)61M[(N(N(H(H(H)(H))(H(H(H))))))]	N2H7F0S0	285;345	A0A140EQK0;A0A7I4YT66	1.88	131.2	41
GPSeeker	16509	71.68	936.416	3	ANWTVTVIHPK	N2GlcNAc	01Y41Y41M(31M21M21M)61M(31M)61M[(N(N(H(H(H)(H))(H(H(H))))))]	N2H7F0S0	204;227;226;235	A0A140EQJ5;Q10737;Q967C6;Q9U5P6	0.06	95	29
GPSeeker	21114	90.78	1126.49	3	NITVIPDKCELFSGDK	N1GlcNAcC9Cam	01Y41Y41M(31M21M21M)61M(31M)61M[(N(N(H(H(H)(H))(H(H(H))))))]	N2H7F0S0	121	V5K5H8	-0.07	76.7	30
GPSeeker	22062	95.07	1174.5	3	NISVIADQCELFSNNQK	N1GlcNAcC9Cam	01Y41Y41M(31M21M21M)61M(31M)61M[(N(N(H(H(H)(H))(H(H(H))))))]	N2H7F0S0	133	Q9U5P6	-0.09	112.5	31
GPSeeker	20767	89.35	1234.86	3	NITVIPDKCELFSGDK	N1GlcNAcC9Cam	01Y41Y41M(31M21M21M)61M(31M21M)61M21M[(N(N(H(H(H(H))(H(H)))(H(H(H))))))]	N2H9F0S0	121	V5K5H8	1.87	76.7	32
pGlyco	7024	34.98	1122.51	2	ALDRNSSFVR	N5GlcNAc	01Y(61F)41Y41M31M21Y[(N(F)(N(H(H(N)))))]	N3H2F1F0S0	858;864;859	Q10737;Q9U5P6;V5K5H8	2.54	61.1	17
pGlyco	14546	63.87	1101	2	VEEFNATALK	N5GlcNAc	01Y(61F)41Y41M31M21Y[(N(F)(N(H(H(N)))))]	N3H2F1F0S0	549;549	A0A7T7JNT2;Q9U5P5	0.79	88.9	17
pGlyco	18161	78.04	1265.59	2	AFNATSLQITQTR	N3GlcNAc	01Y(61F)41Y41M31M21Y[(N(F)(N(H(H(N)))))]	N3H2F1F0S0	550	V5K5H8	3.22	112.5	17
GPSeeker	6792	34.13	1131.01	2	ALDRNSSFVR	N5GlcNAc	01Y41Y41M(31M21Y)61M[(N(N(H(H)(H(N)))))]	N3H3F0S0	858;864;859	Q10737;Q9U5P6;V5K5H8	1.03	55.6	25
GPSeeker	9488	44.18	959.409	2	NLTFDGR	N1GlcNAc	01Y41Y41M(31M21Y)61M[(N(N(H(H)(H(N)))))]	N3H3F0S0	76;99;98	A0A140EQJ5;Q10737;Q967C6	1.51	75	22
GPSeeker	14719	64.49	1109.5	2	VEEFNATALK	N5GlcNAc	01Y41Y41M(31M21Y)61M[(N(N(H(H)(H(N)))))]	N3H3F0S0	549;549	A0A7T7JNT2;Q9U5P5	2.31	94.4	23
GPSeeker	17249	74.53	1181.55	2	ANWTVTVIHPK	N2GlcNAc	01Y41Y41M(31M21Y)61M[(N(N(H(H)(H(N)))))]	N3H3F0S0	204;227;226;235	A0A140EQJ5;Q10737;Q967C6;Q9U5P6	-0.98	120	25
GPSeeker	22566	97.27	1026.12	3	NISVIADQCELFSNNQK	N1GlcNAcC9Cam	01Y41Y41M(31M21Y)61M[(N(N(H(H)(H(N)))))]	N3H3F0S0	133	Q9U5P6	0.97	96.9	20
GPSeeker	25706	111.35	1142.19	3	TYLPGYVNFPPEKNLTFDGR	N14GlcNAc	01Y41Y41M(31M21Y)61M[(N(N(H(H)(H(N)))))]	N3H3F0S0	76;98	A0A140EQJ5;Q967C6	-0.64	57.9	22
GPSeeker	26363	114.27	1142.52	3	TYLPGYVDFPPEKNLTFDGR	N14GlcNAc	01Y41Y41M(31M21Y)61M[(N(N(H(H)(H(N)))))]	N3H3F0S0	99	Q10737	1.28	68.4	24
GPSeeker	15050	65.76	1182.53	2	VEEFNATALK	N5GlcNAc	01Y(61F)41Y41M(31M21Y)61M[(N(F)(N(H(H)(H(N)))))]	N3H3F1S0	549;549	A0A7T7JNT2;Q9U5P5	0.59	100	22
GPSeeker	16831	72.9	1254.58	2	ANWTVTVIHPK	N2GlcNAc	01Y(61F)41Y41M(31M21Y)61M[(N(F)(N(H(H)(H(N)))))]	N3H3F1S0	204;227;226;235	A0A140EQJ5;Q10737;Q967C6;Q9U5P6	-1.24	120	19
GPSeeker	17888	76.92	1347.12	2	AFNATSLQITQTR	N3GlcNAc	01Y(61F)41Y41M(31M21Y)61M[(N(F)(N(H(H)(H(N)))))]	N3H3F1S0	550	V5K5H8	2.27	100	24
GPSeeker	36842	162.49	1435.66	3	TTAFADQWTTQMGFPLVTVEAFNATSVK	N23GlcNAc	01Y(61F)41Y41M(31M21Y)61M[(N(F)(N(H(H)(H(N)))))]	N3H3F1S0	548	Q967C6	-0.15	85.2	13
GPSeeker	17083	73.88	1283.09	2	ANWTVTVIHPK	N2GlcNAc	01Y41Y41M(31M21Y41V)61M[(N(N(H(H)(H(N(N))))))]	N4H3F0S0	204;227;226;235	A0A140EQJ5;Q10737;Q967C6;Q9U5P6	0.99	115	29
GPSeeker	17061	73.8	1356.12	2	ANWTVTVIHPK	N2GlcNAc	01Y(61F)41Y41M(31M21Y)61M21Y[(N(F)(N(H(H(N))(H(N)))))]	N4H3F1S0	204;227;226;235	A0A140EQJ5;Q10737;Q967C6;Q9U5P6	-0.53	130	18
GPSeeker	17208	74.37	1356.12	2	ANWTVTVIHPK	N2GlcNAc	01Y41Y41M(31M21Y(31F)41V)61M[(N(N(H(H)(H(N(N)(F))))))]	N4H3F1S0	204;227;226;235	A0A140EQJ5;Q10737;Q967C6;Q9U5P6	-0.26	120	26
GPSeeker	26909	116.69	1259.23	3	TYLPGYVDFPPEKNLTFDGR	N14GlcNAc	01Y(61F)41Y41M(31M21Y)61M21Y[(N(F)(N(H(H(N))(H(N)))))]	N4H3F1S0	99	Q10737	-0.22	60.5	21
GPSeeker	26975	116.99	944.678	4	TYLPGYVDFPPEKNLTFDGR	N14GlcNAc	01Y41Y41M(31M21Y(31F)41V)61M[(N(N(H(H)(H(N(N)(F))))))]	N4H3F1S0	99	Q10737	-0.03	57.9	21
GPSeeker	14057	62.05	1357.09	2	VEEFNATALK	N5GlcNAc	01Y(61F)41Y41M(31M21Y(31F)41V)61M[(N(F)(N(H(H)(H(N(N)(F))))))]	N4H3F2S0	549;549	A0A7T7JNT2;Q9U5P5	-0.42	122.2	24
GPSeeker	17942	77.13	1521.69	2	AFNATSLQITQTR	N3GlcNAc	01Y(61F)41Y41M(31M21Y(31F)41V)61M[(N(F)(N(H(H)(H(N(N)(F))))))]	N4H3F2S0	550	V5K5H8	1.66	95.8	23
GPSeeker	36592	161.34	1552.04	3	TTAFADQWTTQMGFPLVTVEAFNATSVK	N23GlcNAc	01Y(61F)41Y41M(31M21Y(31F)41V)61M[(N(F)(N(H(H)(H(N(N)(F))))))]	N4H3F2S0	548	Q967C6	0.67	77.8	13
GPSeeker	17105	73.97	1437.15	2	ANWTVTVIHPK	N2GlcNAc	01Y(61F41L)41Y41M(31M21Y41V)61M[(N(F(H))(N(H(H)(H(N(N))))))]	N4H4F1S0	204;227;226;235	A0A140EQJ5;Q10737;Q967C6;Q9U5P6	-1.47	120	22
GPSeeker	17451	75.28	958.437	3	ANWTVTVIHPK	N2GlcNAc	01Y(61F41L)41Y41M(31M21Y)61M21Y[(N(F(H))(N(H(H(N))(H(N)))))]	N4H4F1S0	204;227;226;235	A0A140EQJ5;Q10737;Q967C6;Q9U5P6	1.54	100	23
GPSeeker	26281	113.9	1313.26	3	TYLPGYVDFPPEKNLTFDGR	N14GlcNAc	01Y(61F41L)41Y41M(31M21Y)61M21Y[(N(F(H))(N(H(H(N))(H(N)))))] & 01Y(61F41L)41Y41M(31M21Y41V)61M[(N(F(H))(N(H(H)(H(N(N))))))]	N4H4F1S0	99	Q10737	2.36	60.5	21
pGlyco	5972	31.16	973.091	3	ALDRNSSFVR	N5GlcNAc	01Y(61F41L)41Y(61F)41M(31M21Y41V)61M[(N(F(H))(N(F)(H(H)(H(N(N))))))]	N4H4F2F0S0	858;864;859	Q10737;Q9U5P6;V5K5H8	0.52	38.9	41
pGlyco	14121	62.29	1437.62	2	VEEFNATALK	N5GlcNAc	01Y(61F41L)41Y(61F)41M(31M21Y41V)61M[(N(F(H))(N(F)(H(H)(H(N(N))))))]	N4H4F2F0S0	549;549	A0A7T7JNT2;Q9U5P5	-0.54	94.4	41
pGlyco	17762	76.44	1068.48	3	AFNATSLQITQTR	N3GlcNAc	01Y(61F41L)41Y(61F)41M(31M21Y41V)61M[(N(F(H))(N(F)(H(H)(H(N(N))))))]	N4H4F2F0S0	550	V5K5H8	0.56	91.7	39
GPSeeker	16662	72.25	1012.45	3	ANWTVTVIHPK	N2GlcNAc	01Y(61F)41Y41M(31M21Y41L)61M21Y41L[(N(F)(N(H(H(N(H)))(H(N(H))))))]	N4H5F1S0	204;227;226;235	A0A140EQJ5;Q10737;Q967C6;Q9U5P6	0.22	105	23
aY: N-acetylglucosamine; M: Mannose; F: Fucose; L: Galactose; V: N-acetylgalactosamine bN:N-acetylhexosamine; H: Hexose; F: Fucose; S: Sialic acid

## Sheet: IgG-recognized glycopeptides
Supplementary Table 4. Information of intact N-glycopeptides identified from IgG-bound H11 antigen
Engine	Spectrum index	RT/min	Precursor m/z	Precursor z	Peptide	Modifications	Glycan structurea	Glycan compositionb	Glycosites	Proteins	Precursor deviation(ppm)	Peptide ion ratio	Glycan matched product ions
GPSeeker	7272	38.37	903.045	3	NSSFVR	N1GlcNAc	01Y(61F)41Y41M(31M21Y(31F)41V)61M21Y41V[(N(F)(N(H(H(N(N)))(H(N(N)(F))))))]	N6H3F2S0	835;858;857;864;859	A0A140EQJ5;Q10737;Q967C6;Q9U5P6;V5K5H8	1.54	50	19
GPSeeker	7362	38.8	875.698	3	NSSFVR	N1GlcNAc	01Y(61F)41Y41M(31M21Y(31F)41L)61M21Y41L[(N(F)(N(H(H(N(H)))(H(N(H)(F))))))]	N4H5F2S0	835;858;857;864;859	A0A140EQJ5;Q10737;Q967C6;Q9U5P6;V5K5H8	6.34	40	16
GPSeeker	7440	39.16	835.351	3	NSSFVR	N1GlcNAc	01Y(61F)41Y41M(31M21Y(31F)41V)61M21Y[(N(F)(N(H(H(N))(H(N(N)(F))))))]	N5H3F2S0	835;858;857;864;859	A0A140EQJ5;Q10737;Q967C6;Q9U5P6;V5K5H8	0.36	30	15
GPSeeker	7450	39.21	827.01	3	NSSFVR	N1GlcNAc	01Y(61F)41Y41M(31M21Y41L)61M21Y41L[(N(F)(N(H(H(N(H)))(H(N(H))))))]	N4H5F1S0	835;858;857;864;859	A0A140EQJ5;Q10737;Q967C6;Q9U5P6;V5K5H8	2.95	40	13
GPSeeker	7465	39.28	955.4	2	NSSFVR	N1GlcNAc	01Y(61F)41Y41M(31M)61M61M[(N(F)(N(H(H(H))(H))))]	N2H4F1S0	835;858;857;864;859	A0A140EQJ5;Q10737;Q967C6;Q9U5P6;V5K5H8	0.73	30	13
GPSeeker	7481	39.35	1158.98	2	NSSFVR	N1GlcNAc	01Y(61F41L)41Y41M(31M21Y)61M21Y[(N(F(H))(N(H(H(N))(H(N)))))] & 01Y(61F41L)41Y41M(31M21Y41V)61M[(N(F(H))(N(H(H)(H(N(N))))))]	N4H4F1S0	835;858;857;864;859	A0A140EQJ5;Q10737;Q967C6;Q9U5P6;V5K5H8	0.45	50	20
GPSeeker	7483	39.36	821.676	3	NSSFVR	N1GlcNAc	01Y(61F41L)41Y41M(31M21Y(31F)41V)61M[(N(F(H))(N(H(H)(H(N(N)(F))))))]	N4H4F2S0	835;858;857;864;859	A0A140EQJ5;Q10737;Q967C6;Q9U5P6;V5K5H8	0.12	60	18
GPSeeker	7609	39.95	821.675	3	NSSFVR	N1GlcNAc	01Y(61F)41Y41M(31M21Y(61F41L)41V)61M[(N(F)(N(H(H)(H(N(F(H))(N))))))]	N4H4F2S0	835;858;857;864;859	A0A140EQJ5;Q10737;Q967C6;Q9U5P6;V5K5H8	-0.4	40	19
GPSeeker	7610	39.95	718.972	3	NSSFVR	N1GlcNAc	01Y(61F)41Y41M(31M21Y)61M21Y[(N(F)(N(H(H(N))(H(N)))))]	N4H3F1S0	835;858;857;864;859	A0A140EQJ5;Q10737;Q967C6;Q9U5P6;V5K5H8	0.87	50	13
GPSeeker	7670	40.23	767.658	3	NSSFVR	N1GlcNAc	01Y(61F)41Y41M(31M21Y(31F)41V)61M[(N(F)(N(H(H)(H(N(N)(F))))))]	N4H3F2S0	835;858;857;864;859	A0A140EQJ5;Q10737;Q967C6;Q9U5P6;V5K5H8	-0.38	50	15
GPSeeker	7672	40.24	1179.49	2	NSSFVR	N1GlcNAc	01Y(61F)41Y41M(31M21Y41V)61M21Y[(N(F)(N(H(H(N))(H(N(N))))))]	N5H3F1S0	835;858;857;864;859	A0A140EQJ5;Q10737;Q967C6;Q9U5P6;V5K5H8	-0.36	30	21
GPSeeker	7713	40.43	874.373	2	NSSFVR	N1GlcNAc	01Y(61F)41Y41M(31M)61M[(N(F)(N(H(H)(H))))]	N2H3F1S0	835;858;857;864;859	A0A140EQJ5;Q10737;Q967C6;Q9U5P6;V5K5H8	0.57	100	13
GPSeeker	7776	40.72	902.884	2	NSSFVR	N1GlcNAc	01Y41Y41M(31M21Y)61M[(N(N(H(H)(H(N)))))]	N3H3F0S0	835;858;857;864;859	A0A140EQJ5;Q10737;Q967C6;Q9U5P6;V5K5H8	0.63	80	27
GPSeeker	7869	41.15	718.972	3	NSSFVR	N1GlcNAc	01Y41Y41M(31M21Y(31F)41V)61M[(N(N(H(H)(H(N(N)(F))))))]	N4H3F1S0	835;858;857;864;859	A0A140EQJ5;Q10737;Q967C6;Q9U5P6;V5K5H8	0.61	50	19
GPSeeker	7902	41.3	975.913	2	NSSFVR	N1GlcNAc	01Y(61F)41Y41M(31M21Y)61M[(N(F)(N(H(H)(H(N)))))]	N3H3F1S0	835;858;857;864;859	A0A140EQJ5;Q10737;Q967C6;Q9U5P6;V5K5H8	0.68	70	18
GPSeeker	7922	41.39	963.397	2	NSSFVR	N1GlcNAc	01Y41Y41M(31M)61M(31M)61M[(N(N(H(H(H)(H))(H))))]	N2H5F0S0	835;858;857;864;859	A0A140EQJ5;Q10737;Q967C6;Q9U5P6;V5K5H8	0.32	80	27
GPSeeker	7923	41.4	801.345	2	NSSFVR	N1GlcNAc	01Y41Y41M(31M)61M[(N(N(H(H)(H))))]	N2H3F0S0	835;858;857;864;859	A0A140EQJ5;Q10737;Q967C6;Q9U5P6;V5K5H8	0.88	80	19
GPSeeker	7943	41.49	882.371	2	NSSFVR	N1GlcNAc	01Y41Y41M(31M)61M61M[(N(N(H(H(H))(H))))]	N2H4F0S0	835;858;857;864;859	A0A140EQJ5;Q10737;Q967C6;Q9U5P6;V5K5H8	0.61	90	28
GPSeeker	10120	51.69	794.685	3	ALDRNSSFVR	N5GlcNAc	01Y41Y41M(31M)61M(31M)61M[(N(N(H(H(H)(H))(H))))]	N2H5F0S0	835;858;857;864;859	A0A140EQJ5;Q10737;Q967C6;Q9U5P6;V5K5H8	0.62	22.2	17
GPSeeker	11481	58.06	1263.5	2	NLTFDGR	N1GlcNAc	01Y41Y41M(31M21M21M)61M(31M21M)61M[(N(N(H(H(H)(H(H)))(H(H(H))))))]	N2H8F0S0	76;99;98	A0A140EQJ5;Q10737;Q967C6	-1.38	66.7	25
GPSeeker	11556	58.41	1182.47	2	NLTFDGR	N1GlcNAc	01Y41Y41M(31M21M21M)61M(31M)61M[(N(N(H(H(H)(H))(H(H(H))))))]	N2H7F0S0	76;99;98	A0A140EQJ5;Q10737;Q967C6	-1.12	75	26
GPSeeker	11709	59.13	857.869	2	NLTFDGR	N1GlcNAc	01Y41Y41M(31M)61M[(N(N(H(H)(H))))]	N2H3F0S0	76;99;98	A0A140EQJ5;Q10737;Q967C6	1.92	75	19
GPSeeker	11744	59.29	1019.93	2	NLTFDGR	N1GlcNAc	01Y41Y41M(31M)61M(31M)61M[(N(N(H(H(H)(H))(H))))]	N2H5F0S0	76;99;98	A0A140EQJ5;Q10737;Q967C6	4.58	91.7	27
GPSeeker	11746	59.3	1221.04	2	NITVIPDK	N1GlcNAc	01Y41Y41M(31M21M21M)61M(31M)61M[(N(N(H(H(H)(H))(H(H(H))))))]	N2H7F0S0	121	V5K5H8	5.17	100	27
GPSeeker	11789	59.49	1101.45	2	NLTFDGR	N1GlcNAc	01Y41Y41M(31M21M)61M(31M)61M[(N(N(H(H(H)(H))(H(H)))))]	N2H6F0S0	76;99;98	A0A140EQJ5;Q10737;Q967C6	-2.15	83.3	25
GPSeeker	11812	59.6	1142.5	2	ILYNSSLEK	N4GlcNAc	01Y41Y41M(31M)61M(31M)61M[(N(N(H(H(H)(H))(H))))]	N2H5F0S0	285;345	A0A140EQK0;A0A7I4YT66	-6.52	12.5	11
GPSeeker	11892	59.97	938.894	2	NLTFDGR	N1GlcNAc	01Y41Y41M(31M)61M61M[(N(N(H(H(H))(H))))]	N2H4F0S0	76;99;98	A0A140EQJ5;Q10737;Q967C6	0.21	91.7	22
GPSeeker	11898	60	1140.01	2	NITVIPDK	N1GlcNAc	01Y41Y41M(31M21M)61M(31M)61M[(N(N(H(H(H)(H))(H(H)))))]	N2H6F0S0	121	V5K5H8	2.69	100	23
GPSeeker	11954	60.26	1058.98	2	NITVIPDK	N1GlcNAc	01Y41Y41M(31M)61M(31M)61M[(N(N(H(H(H)(H))(H))))]	N2H5F0S0	121	V5K5H8	0.87	107.1	23
GPSeeker	11975	60.36	959.408	2	NLTFDGR	N1GlcNAc	01Y41Y41M(31M21Y)61M[(N(N(H(H)(H(N)))))]	N3H3F0S0	76;99;98	A0A140EQJ5;Q10737;Q967C6	1	75	26
GPSeeker	14140	70.42	959.081	3	VEEFNATALK	N5GlcNAc	01Y(61F)41Y41M(31M21Y(61F41L)41V)61M[(N(F)(N(H(H)(H(N(F(H))(N))))))] & 01Y(61F41L)41Y41M(31M21Y(31F)41V)61M[(N(F(H))(N(H(H)(H(N(N)(F))))))]	N4H4F2S0	549;549	A0A7T7JNT2;Q9U5P5	-1.24	33.3	18
GPSeeker	14238	70.87	1182.52	2	VEEFNATALK	N5GlcNAc	01Y(61F)41Y41M(31M21Y)61M[(N(F)(N(H(H)(H(N)))))]	N3H3F1S0	549;549	A0A7T7JNT2;Q9U5P5	-1.06	66.7	18
GPSeeker	14309	71.2	905.065	3	VEEFNATALK	N5GlcNAc	01Y(61F)41Y41M(31M21Y(31F)41V)61M[(N(F)(N(H(H)(H(N(N)(F))))))]	N4H3F2S0	549;549	A0A7T7JNT2;Q9U5P5	0.34	88.9	17
GPSeeker	14433	71.78	1162.01	2	VEEFNATALK	N5GlcNAc	01Y(61F)41Y41M(31M)61M61M[(N(F)(N(H(H(H))(H))))]	N2H4F1S0	549;549	A0A7T7JNT2;Q9U5P5	0.25	94.4	17
GPSeeker	14560	72.37	1170.01	2	VEEFNATALK	N5GlcNAc	01Y41Y41M(31M)61M(31M)61M[(N(N(H(H(H)(H))(H))))]	N2H5F0S0	549;549	A0A7T7JNT2;Q9U5P5	0.02	94.4	22
GPSeeker	14644	72.76	1088.99	2	VEEFNATALK	N5GlcNAc	01Y41Y41M(31M)61M61M[(N(N(H(H(H))(H))))]	N2H4F0S0	549;549	A0A7T7JNT2;Q9U5P5	5.57	116.7	22
GPSeeker	15900	78.64	936.418	3	ANWTVTVIHPK	N2GlcNAc	01Y41Y41M(31M21M21M)61M(31M)61M[(N(N(H(H(H)(H))(H(H(H))))))]	N2H7F0S0	204;227;226;235	A0A140EQJ5;Q10737;Q967C6;Q9U5P6	2.53	60	18
GPSeeker	16053	79.36	882.399	3	ANWTVTVIHPK	N2GlcNAc	01Y41Y41M(31M21M)61M(31M)61M[(N(N(H(H(H)(H))(H(H)))))]	N2H6F0S0	204;227;226;235	A0A140EQJ5;Q10737;Q967C6;Q9U5P6	1.55	100	20
GPSeeker	16196	80.02	828.38	3	ANWTVTVIHPK	N2GlcNAc	01Y41Y41M(31M)61M(31M)61M[(N(N(H(H(H)(H))(H))))]	N2H5F0S0	204;227;226;235	A0A140EQJ5;Q10737;Q967C6;Q9U5P6	-0.96	130	24
GPSeeker	16284	80.41	1012.45	3	ANWTVTVIHPK	N2GlcNAc	01Y(61F)41Y41M(31M21Y41L)61M21Y41L[(N(F)(N(H(H(N(H)))(H(N(H))))))]	N4H5F1S0	204;227;226;235	A0A140EQJ5;Q10737;Q967C6;Q9U5P6	1.49	95	21
GPSeeker	16285	80.42	855.731	3	ANWTVTVIHPK	N2GlcNAc	01Y41Y41M(31M21Y41V)61M[(N(N(H(H)(H(N(N))))))]	N4H3F0S0	204;227;226;235	A0A140EQJ5;Q10737;Q967C6;Q9U5P6	-0.44	105	24
GPSeeker	16289	80.44	1181.55	2	ANWTVTVIHPK	N2GlcNAc	01Y41Y41M(31M21Y)61M[(N(N(H(H)(H(N)))))]	N3H3F0S0	204;227;226;235	A0A140EQJ5;Q10737;Q967C6;Q9U5P6	-3.25	95	21
GPSeeker	16343	80.68	904.417	3	ANWTVTVIHPK	N2GlcNAc	01Y41Y41M(31M21Y(31F)41V)61M[(N(N(H(H)(H(N(N)(F))))))]	N4H3F1S0	204;227;226;235	A0A140EQJ5;Q10737;Q967C6;Q9U5P6	-0.42	115	22
GPSeeker	16532	81.54	720.345	3	ANWTVTVIHPK	N2GlcNAc	01Y41Y41M(31M)61M[(N(N(H(H)(H))))]	N2H3F0S0	204;227;226;235	A0A140EQJ5;Q10737;Q967C6;Q9U5P6	0.1	130	20
GPSeeker	16766	82.59	1014.79	3	AFNATSLQITQTR	N3GlcNAc	01Y(61F)41Y41M(31M21Y(31F)41V)61M[(N(F)(N(H(H)(H(N(N)(F))))))]	N4H3F2S0	550	V5K5H8	0.45	66.7	17
GPSeeker	16847	82.96	904.417	3	ANWTVTVIHPK	N2GlcNAc	01Y(61F)41Y41M(31M21Y)61M21Y[(N(F)(N(H(H(N))(H(N)))))]	N4H3F1S0	204;227;226;235	A0A140EQJ5;Q10737;Q967C6;Q9U5P6	-0.28	105	20
GPSeeker	16871	83.07	898.414	3	AFNATSLQITQTR	N3GlcNAc	01Y(61F)41Y41M(31M21Y)61M[(N(F)(N(H(H)(H(N)))))]	N3H3F1S0	550	V5K5H8	1.27	66.7	14
GPSeeker	17089	84.08	890.069	3	AFNATSLQITQTR	N3GlcNAc	01Y41Y41M(31M)61M(31M)61M[(N(N(H(H(H)(H))(H))))]	N2H5F0S0	550	V5K5H8	0.46	87.5	18
GPSeeker	17128	84.26	884.74	3	AFNATSLQITQTR	N3GlcNAc	01Y(61F)41Y41M(31M)61M61M[(N(F)(N(H(H(H))(H))))]	N2H4F1S0	550	V5K5H8	2.71	75	11
GPSeeker	17141	84.32	774.363	3	ANWTVTVIHPK	N2GlcNAc	01Y41Y41M(31M)61M61M[(N(N(H(H(H))(H))))]	N2H4F0S0	204;227;226;235	A0A140EQJ5;Q10737;Q967C6;Q9U5P6	-0.27	115	25
GPSeeker	17142	84.33	958.436	3	ANWTVTVIHPK	N2GlcNAc	01Y(61F41L)41Y41M(31M21Y41V)61M[(N(F(H))(N(H(H)(H(N(N))))))]	N4H4F1S0	204;227;226;235	A0A140EQJ5;Q10737;Q967C6;Q9U5P6	0.46	75	16
GPSeeker	17309	85.11	836.051	3	AFNATSLQITQTR	N3GlcNAc	01Y41Y41M(31M)61M61M[(N(N(H(H(H))(H))))]	N2H4F0S0	550	V5K5H8	0.17	95.8	21
GPSeeker	17436	85.71	836.72	3	ANWTVTVIHPK	N2GlcNAc	01Y(61F)41Y41M(31M21Y)61M[(N(F)(N(H(H)(H(N)))))]	N3H3F1S0	204;227;226;235	A0A140EQJ5;Q10737;Q967C6;Q9U5P6	-5.25	100	8
GPSeeker	19221	94.1	1234.86	3	NITVIPDKCELFSGDK	N1GlcNAcC9Cam	01Y41Y41M(31M21M21M)61M(31M21M)61M21M[(N(N(H(H(H(H))(H(H)))(H(H(H))))))]	N2H9F0S0	121	V5K5H8	-0.01	63.3	30
GPSeeker	19264	94.3	1180.51	3	NITVIPDKCELFSGDK	N1GlcNAcC9Cam	01Y41Y41M(31M21M21M)61M(31M21M)61M[(N(N(H(H(H)(H(H)))(H(H(H))))))]	N2H8F0S0	121	V5K5H8	5.59	46.7	17
GPSeeker	19325	94.59	1126.49	3	NITVIPDKCELFSGDK	N1GlcNAcC9Cam	01Y41Y41M(31M21M21M)61M(31M)61M[(N(N(H(H(H)(H))(H(H(H))))))]	N2H7F0S0	121	V5K5H8	-0.5	103.3	30
GPSeeker	19367	94.78	1072.47	3	NITVIPDKCELFSGDK	N1GlcNAcC9Cam	01Y41Y41M(31M21M)61M(31M)61M[(N(N(H(H(H)(H))(H(H)))))]	N2H6F0S0	121	V5K5H8	-0.27	96.7	24
GPSeeker	19640	96.06	1018.46	3	NITVIPDKCELFSGDK	N1GlcNAcC9Cam	01Y41Y41M(31M)61M(31M)61M[(N(N(H(H(H)(H))(H))))]	N2H5F0S0	121	V5K5H8	4.31	96.7	21
GPSeeker	20230	98.85	1120.48	3	NISVIADQCELFSNNQK	N1GlcNAcC9Cam	01Y41Y41M(31M21M)61M(31M)61M[(N(N(H(H(H)(H))(H(H)))))]	N2H6F0S0	157;133;133;133	A0A140EQJ7;A0A7I4YXT9;A0A7T7FPG8;Q9U5P6	-2.57	103.1	18
GPSeeker	20271	99.04	1250.87	3	NISVIADQCELFSNNQK	N1GlcNAcC9Cam	01Y(61F)41Y41M(31M21Y41L)61M21Y41L[(N(F)(N(H(H(N(H)))(H(N(H))))))]	N4H5F1S0	157;133;133;133	A0A140EQJ7;A0A7I4YXT9;A0A7T7FPG8;Q9U5P6	-1.06	90.6	17
GPSeeker	20377	99.53	1196.51	3	NISVIADQCELFSNNQK	N1GlcNAcC9Cam	01Y(61F41L)41Y41M(31M21Y)61M21Y[(N(F(H))(N(H(H(N))(H(N)))))] & 01Y(61F41L)41Y41M(31M21Y41V)61M[(N(F(H))(N(H(H)(H(N(N))))))]	N4H4F1S0	157;133;133;133	A0A140EQJ7;A0A7I4YXT9;A0A7T7FPG8;Q9U5P6	-3.24	75	12
GPSeeker	20440	99.83	958.428	3	NISVIADQCELFSNNQK	N1GlcNAcC9Cam	01Y41Y41M(31M)61M[(N(N(H(H)(H))))]	N2H3F0S0	157;133;133;133	A0A140EQJ7;A0A7I4YXT9;A0A7T7FPG8;Q9U5P6	0.23	118.8	17
GPSeeker	20459	99.92	1066.46	3	NISVIADQCELFSNNQK	N1GlcNAcC9Cam	01Y41Y41M(31M)61M(31M)61M[(N(N(H(H(H)(H))(H))))]	N2H5F0S0	157;133;133;133	A0A140EQJ7;A0A7I4YXT9;A0A7T7FPG8;Q9U5P6	-0.72	121.9	24
GPSeeker	20461	99.93	1174.5	3	NISVIADQCELFSNNQK	N1GlcNAcC9Cam	01Y41Y41M(31M21M21M)61M(31M)61M[(N(N(H(H(H)(H))(H(H(H))))))]	N2H7F0S0	157;133;133;133	A0A140EQJ7;A0A7I4YXT9;A0A7T7FPG8;Q9U5P6	-1.55	90.6	20
GPSeeker	20557	100.38	1026.12	3	NISVIADQCELFSNNQK	N1GlcNAcC9Cam	01Y41Y41M(31M21Y)61M[(N(N(H(H)(H(N)))))]	N3H3F0S0	157;133;133;133	A0A140EQJ7;A0A7I4YXT9;A0A7T7FPG8;Q9U5P6	0.73	40.6	11
GPSeeker	20627	100.7	1012.45	3	NISVIADQCELFSNNQK	N1GlcNAcC9Cam	01Y41Y41M(31M)61M61M[(N(N(H(H(H))(H))))]	N2H4F0S0	157;133;133;133	A0A140EQJ7;A0A7I4YXT9;A0A7T7FPG8;Q9U5P6	0.06	128.1	26
GPSeeker	21544	105	958.435	3	ANWTVTVIHPK	N2GlcNAc	01Y(61F41L)41Y41M(31M21Y)61M21Y[(N(F(H))(N(H(H(N))(H(N)))))]	N4H4F1S0	204;227;226;235	A0A140EQJ5;Q10737;Q967C6;Q9U5P6	-0.18	25	18
GPSeeker	26234	127.03	980.085	3	AYMMSILEPMYNK	N12GlcNAc	01Y(31F)(61F)41Y41M(31M21M)61M[(N(F)(N(H(H)(H(H))))(F))]	N2H4F2S0	728;728	A0A7T7JNT2;Q9U5P5	5.2	79.2	12
pGlyco	7460	39.26	1231.51	2	NSSFVR	N1GlcNAc	01Y(61F41L)41Y(61F)41M(31M21Y41V)61M[(N(F(H))(N(F)(H(H)(H(N(N))))))]	N4H4F2F0S0	835;858;857;864;859	A0A140EQJ5;Q10737;Q967C6;Q9U5P6;V5K5H8	0.97	80	41
pGlyco	7602	39.92	866.376	2	NSSFVR	N1GlcNAc	01Y(31F)(61F)41Y41M31M[(N(F)(N(H(H)))(F))]	N2H2F2F0S0	835;858;857;864;859	A0A140EQJ5;Q10737;Q967C6;Q9U5P6;V5K5H8	1.17	100	19
pGlyco	7629	40.04	947.403	2	NSSFVR	N1GlcNAc	01Y(61F41L)41Y(31F)41M31M[(N(F(H))(N(H(H))(F)))]	N2H3F2F0S0	835;858;857;864;859	A0A140EQJ5;Q10737;Q967C6;Q9U5P6;V5K5H8	1.3	110	21
pGlyco	7691	40.33	1020.43	2	NSSFVR	N1GlcNAc	01Y(31F)(61F)41Y(31F41L)41M31M[(N(F)(N(H(H))(F(H)))(F))]	N2H3F3F0S0	835;858;857;864;859	A0A140EQJ5;Q10737;Q967C6;Q9U5P6;V5K5H8	2.14	100	25
pGlyco	7745	40.58	720.317	2	NSSFVR	N1GlcNAc	01Y41Y41M31M[(N(N(H(H))))]	N2H2F0S0	835;858;857;864;859	A0A140EQJ5;Q10737;Q967C6;Q9U5P6;V5K5H8	0.1	120	8
pGlyco	7838	41.01	874.374	2	NSSFVR	N1GlcNAc	01Y41Y(31F41L)41M31M[(N(N(H(H))(F(H))))]	N2H3F1F0S0	835;858;857;864;859	A0A140EQJ5;Q10737;Q967C6;Q9U5P6;V5K5H8	1.25	120	14
pGlyco	8088	42.17	894.887	2	NSSFVR	N1GlcNAc	01Y(61F)41Y41M31M21Y[(N(F)(N(H(H(N)))))]	N3H2F1F0S0	835;858;857;864;859	A0A140EQJ5;Q10737;Q967C6;Q9U5P6;V5K5H8	1.55	60	17
pGlyco	8136	42.39	793.347	2	NSSFVR	N1GlcNAc	01Y(61F)41Y41M31M[(N(F)(N(H(H))))]	N2H2F1F0S0	835;858;857;864;859	A0A140EQJ5;Q10737;Q967C6;Q9U5P6;V5K5H8	1.04	120	15
pGlyco	10108	51.63	783.688	3	ALDRNSSFVR	N5GlcNAc	01Y(61F41L)41Y(31F)41M31M[(N(F(H))(N(H(H))(F)))]	N2H3F2F0S0	835;858;857;864;859	A0A140EQJ5;Q10737;Q967C6;Q9U5P6;V5K5H8	1.18	50	21
pGlyco	10200	52.06	1020.98	2	ALDRNSSFVR	N5GlcNAc	01Y(61F)41Y41M31M[(N(F)(N(H(H))))]	N2H2F1F0S0	835;858;857;864;859	A0A140EQJ5;Q10737;Q967C6;Q9U5P6;V5K5H8	6.25	77.8	15
pGlyco	10214	52.13	1175.03	2	ALDRNSSFVR	N5GlcNAc	01Y(31F)41Y(31F41L)41M31M[(N(N(H(H))(F(H)))(F))]	N2H3F2F0S0	835;858;857;864;859	A0A140EQJ5;Q10737;Q967C6;Q9U5P6;V5K5H8	1.43	61.1	20
pGlyco	10260	52.34	1094	2	ALDRNSSFVR	N5GlcNAc	01Y(31F)(61F)41Y41M31M[(N(F)(N(H(H)))(F))]	N2H2F2F0S0	835;858;857;864;859	A0A140EQJ5;Q10737;Q967C6;Q9U5P6;V5K5H8	3.1	61.1	19
pGlyco	10274	52.41	832.374	3	ALDRNSSFVR	N5GlcNAc	01Y(31F)(61F)41Y(31F41L)41M31M[(N(F)(N(H(H))(F(H)))(F))]	N2H3F3F0S0	835;858;857;864;859	A0A140EQJ5;Q10737;Q967C6;Q9U5P6;V5K5H8	1.65	50	25
pGlyco	10316	52.61	735	3	ALDRNSSFVR	N5GlcNAc	01Y41Y(31F41L)41M31M[(N(N(H(H))(F(H))))]	N2H3F1F0S0	835;858;857;864;859	A0A140EQJ5;Q10737;Q967C6;Q9U5P6;V5K5H8	-0.68	50	14
pGlyco	11815	59.62	930.898	2	NLTFDGR	N1GlcNAc	01Y41Y(31F41L)41M31M[(N(N(H(H))(F(H))))]	N2H3F1F0S0	76;99;98	A0A140EQJ5;Q10737;Q967C6	1.33	108.3	14
pGlyco	14202	70.71	1226.54	2	VEEFNATALK	N5GlcNAc	01Y(31F)(61F)41Y(31F41L)41M31M[(N(F)(N(H(H))(F(H)))(F))]	N2H3F3F0S0	549;549	A0A7T7JNT2;Q9U5P5	2.31	100	25
pGlyco	14208	70.73	999.459	2	VEEFNATALK	N5GlcNAc	01Y(61F)41Y41M31M[(N(F)(N(H(H))))]	N2H2F1F0S0	549;549	A0A7T7JNT2;Q9U5P5	2.41	100	15
pGlyco	14285	71.09	1153.51	2	VEEFNATALK	N5GlcNAc	01Y(61F41L)41Y(31F)41M31M[(N(F(H))(N(H(H))(F)))]	N2H3F2F0S0	549;549	A0A7T7JNT2;Q9U5P5	0.14	66.7	20
pGlyco	14378	71.52	1072.49	2	VEEFNATALK	N5GlcNAc	01Y(31F)(61F)41Y41M31M[(N(F)(N(H(H)))(F))]	N2H2F2F0S0	549;549	A0A7T7JNT2;Q9U5P5	3.44	88.9	18
pGlyco	16175	79.92	998.489	2	ANWTVTVIHPK	N2GlcNAc	01Y41Y41M31M[(N(N(H(H))))]	N2H2F0S0	204;227;226;235	A0A140EQJ5;Q10737;Q967C6;Q9U5P6	2.59	125	8
pGlyco	16616	81.91	927.758	3	AFNATSLQITQTR	N3GlcNAc	01Y(31F)(61F)41Y(31F41L)41M31M[(N(F)(N(H(H))(F(H)))(F))]	N2H3F3F0S0	550	V5K5H8	0.89	116.7	25
pGlyco	16684	82.22	879.072	3	AFNATSLQITQTR	N3GlcNAc	01Y(61F41L)41Y(31F)41M31M[(N(F(H))(N(H(H))(F)))]	N2H3F2F0S0	550	V5K5H8	1.64	112.5	21
pGlyco	16805	82.77	879.072	3	AFNATSLQITQTR	N3GlcNAc	01Y(31F)41Y(31F41L)41M31M[(N(N(H(H))(F(H)))(F))]	N2H3F2F0S0	550	V5K5H8	1.73	116.7	20
pGlyco	16821	82.84	1068.48	3	AFNATSLQITQTR	N3GlcNAc	01Y(61F41L)41Y(61F)41M(31M21Y41V)61M[(N(F(H))(N(F)(H(H)(H(N(N))))))]	N4H4F2F0S0	550	V5K5H8	0.82	104.2	41
pGlyco	16853	82.99	825.055	3	AFNATSLQITQTR	N3GlcNAc	01Y(61F)41Y(31F)41M31M[(N(F)(N(H(H))(F)))]	N2H2F2F0S0	550	V5K5H8	2.13	120.8	18
pGlyco	16974	83.55	825.055	3	AFNATSLQITQTR	N3GlcNAc	01Y(31F)(61F)41Y41M31M[(N(F)(N(H(H)))(F))]	N2H2F2F0S0	550	V5K5H8	1.77	116.7	19
pGlyco	17311	85.12	879.075	3	AFNATSLQITQTR	N3GlcNAc	01Y(61F)41Y(31F41L)41M31M[(N(F)(N(H(H))(F(H))))]	N2H3F2F0S0	550	V5K5H8	4.45	104.2	20
pGlyco	20723	101.15	904.08	3	NISVIADQCELFSNNQK	N1GlcNAcC9Cam	01Y41Y41M31M[(N(N(H(H))))]	N2H2F0S0	157;133;133;133	A0A140EQJ7;A0A7I4YXT9;A0A7T7FPG8;Q9U5P6	4.8	131.2	8
pGlyco	25877	125.35	1115.13	3	AYMMSILEPMYNK	N12GlcNAc	01Y(61F41L)41Y(61F)41M(31M21Y41V)61M[(N(F(H))(N(F)(H(H)(H(N(N))))))]	N4H4F2F0S0	728;728	A0A7T7JNT2;Q9U5P5	2.59	58.3	40
pGlyco	26111	126.45	979.747	3	AYMMSILEPMYNK	M3HydN12GlcNAc	01Y(31F)(61F)41Y(31F41L)41M31M[(N(F)(N(H(H))(F(H)))(F))]	N2H3F3F0S0	728;728	A0A7T7JNT2;Q9U5P5	1.63	62.5	24
pGlyco	26213	126.93	974.415	3	AYMMSILEPMYNK	N12GlcNAc	01Y(31F)(61F)41Y(31F41L)41M31M[(N(F)(N(H(H))(F(H)))(F))]	N2H3F3F0S0	728;728	A0A7T7JNT2;Q9U5P5	1.27	112.5	25
pGlyco	26319	127.43	925.729	3	AYMMSILEPMYNK	N12GlcNAc	01Y(61F41L)41Y(31F)41M31M[(N(F(H))(N(H(H))(F)))]	N2H3F2F0S0	728;728	A0A7T7JNT2;Q9U5P5	0.76	91.7	21
pGlyco	26444	128.02	925.73	3	AYMMSILEPMYNK	N12GlcNAc	01Y(31F)41Y(31F41L)41M31M[(N(N(H(H))(F(H)))(F))]	N2H3F2F0S0	728;728	A0A7T7JNT2;Q9U5P5	1.99	104.2	19
pGlyco	26467	128.13	925.731	3	AYMMSILEPMYNK	N12GlcNAc	01Y(61F)41Y(31F41L)41M31M[(N(F)(N(H(H))(F(H))))]	N2H3F2F0S0	728;728	A0A7T7JNT2;Q9U5P5	2.81	54.2	19
aY: N-acetylglucosamine; M: Mannose; F: Fucose; L: Galactose; V: N-acetylgalactosamine bN:N-acetylhexosamine; H: Hexose; F: Fucose; S: Sialic acid

## Sheet: Enrichment
Supplementary Table 5. Enrichment of intact N-glycopeptides identified from IgG-bound H11 antigen
Proteins	Peptide	Glycan structurea	Intensity	Type
(Q9U5P5)	_VEEFNATALK(N5GlcNAc)_	01Y(31F)(61F)41Y41M(31M)61M[(N(F)(N(H(H)(H)))(F))]	2.02401e+08	Corefucose-modified
(Q10737;Q9U5P6;V5K5H8)	_ALDRNSSFVR(N5GlcNAc)_	01Y(31F)(61F)41Y41M31M[(N(F)(N(H(H)))(F))]	1.86201e+08	Corefucose-modified
(A0A140EQJ5;Q10737;Q967C6)	_NLTFDGR(N1GlcNAc)_	01Y(61F41L)41Y41M(31M21Y41V)61M[(N(F(H))(N(H(H)(H(N(N))))))]	1.74506e+08	Corefucose-modified
(A0A126UAR9;A0A140EQJ5;Q10737;Q967C6;Q9U5P6;V5K5H8)	_NSSFVR(N1GlcNAc)_	01Y(61F41L)41Y(61F)41M(31M21Y41V)61M[(N(F(H))(N(F)(H(H)(H(N(N))))))]	1.70253e+08	Corefucose-modified
(Q9U5P5)	_VEEFNATALK(N5GlcNAc)	01Y(31F)(61F)41Y41M31M[(N(F)(N(H(H)))(F))]	1.62253e+08	Corefucose-modified
(A0A140EQJ5;Q10737;Q967C6)	_NLTFDGR(N1GlcNAc)_	01Y(61F41L)41Y41M(31M21Y)61M21Y[(N(F(H))(N(H(H(N))(H(N)))))] & 01Y(61F41L)41Y41M(31M21Y41V)61M[(N(F(H))(N(H(H)(H(N(N))))))]	1.61523e+08	Corefucose-modified
(V5K5H8)	_AFNATSLQITQTR(N3GlcNAc)	01Y(31F)(61F)41Y41M31M[(N(F)(N(H(H)))(F))]	1.5149e+08	Corefucose-modified
(Q10737;Q9U5P6;V5K5H8)	_ALDRNSSFVR(N5GlcNAc)	01Y(31F)(61F)41Y(31F41L)41M31M[(N(F)(N(H(H))(F(H)))(F))]	1.47562e+08	Corefucose-modified
(A0A140EQJ5;Q10737;Q967C6;Q9U5P6)	_ANWTVTVIHPK(N2GlcNAc)	01Y(61F41L)41Y41M(31M21Y41V)61M[(N(F(H))(N(H(H)(H(N(N))))))]	1.45896e+08	Corefucose-modified
(A0A126UAR9;A0A140EQJ5;Q10737;Q967C6;Q9U5P6;V5K5H8)	_NSSFVR(N1GlcNAc)_	01Y(61F41L)41Y41M(31M21Y(31F)41V)61M[(N(F(H))(N(H(H)(H(N(N)(F))))))]	1.4366e+08	Corefucose-modified
(Q9U5P5)	_AYMMSILEPMYNK(N12GlcNAc)_	01Y(31F)(61F)41Y41M(31M21M)61M[(N(F)(N(H(H)(H(H))))(F))]	1.40583e+08	Corefucose-modified
(Q9U5P5)	_AYMMSILEPMYNK(N12GlcNAc)_	01Y(61F41L)41Y(31F)41M31M[(N(F(H))(N(H(H))(F)))]	1.35898e+08	Corefucose-modified
(Q9U5P5)	_VEEFNATALK(N5GlcNAc)_	01Y(61F41L)41Y41M(31M21Y41V)61M[(N(F(H))(N(H(H)(H(N(N))))))]	1.34896e+08	Corefucose-modified
(A0A140EQJ5;Q10737;Q967C6;Q9U5P6)	_ANWTVTVIHPK(N2GlcNAc)	01Y41Y41M(31M)61M(31M)61M[(N(N(H(H(H)(H))(H))))]	1.00234e+08	Highmannose
(A0A140EQJ5;Q10737;Q967C6;Q9U5P6)	_ANWTVTVIHPK(N2GlcNAc)	01Y41Y41M(31M)61M[(N(N(H(H)(H))))]	1.00234e+08	Pauclmannose
(A0A140EQJ5;Q10737;Q967C6)	_NLTFDGR(N1GlcNAc)_	01Y41Y41M(31M)61M(31M)61M[(N(N(H(H(H)(H))(H))))]	8.39693e+07	Highmannose
(A0A140EQJ5;Q10737;Q967C6;Q9U5P6)	_ANWTVTVIHPK(N2GlcNAc)	01Y41Y41M(31M21Y(31F)41V)61M[(N(N(H(H)(H(N(N)(F))))))]	7.1715e+07	Corefucose-modified
(Q9U5P6)	_NISVIADQCELFSNNQK(N1GlcNAcC9Cam)_	01Y41Y41M(31M)61M(31M)61M[(N(N(H(H(H)(H))(H))))]	5.95854e+07	Highmannose
(Q9U5P6)	_NISVIADQCELFSNNQK(N1GlcNAcC9Cam)_	01Y41Y41M(31M)61M61M[(N(N(H(H(H))(H))))]	3.05409e+07	Highmannose
(V5K5H8)	_NITVIPDKCELFSGDK(N1GlcNAcC9Cam)_	01Y41Y41M(31M21M21M)61M(31M)61M[(N(N(H(H(H)(H))(H(H(H))))))]	2.84715e+07	Highmannose
(V5K5H8)	_NITVIPDKCELFSGDK(N1GlcNAcC9Cam)_	01Y41Y41M(31M21M)61M(31M)61M[(N(N(H(H(H)(H))(H(H)))))]	2.77054e+07	Highmannose
(V5K5H8)	_AFNATSLQITQTR(N3GlcNAc)	01Y(31F)(61F)41Y(31F41L)41M31M[(N(F)(N(H(H))(F(H)))(F))]	2.38407e+07	Corefucose-modified
(A0A140EQJ5;Q10737;Q967C6;Q9U5P6)	_ANWTVTVIHPK(N2GlcNAc)	01Y41Y41M(31M)61M61M[(N(N(H(H(H))(H))))]	1.9259e+07	Pauclmannose
(Q9U5P5)	_VEEFNATALK(N5GlcNAc)_	01Y(61F41L)41Y(31F)41M31M[(N(F(H))(N(H(H))(F)))]	1.92566e+07	Corefucose-modified
(A0A140EQJ5;Q10737;Q967C6;Q9U5P6)	_ANWTVTVIHPK(N2GlcNAc)	01Y(61F)41Y41M(31M21Y)61M21Y[(N(F)(N(H(H(N))(H(N)))))]	1.7858e+07	Corefucose-modified
(A0A126UAR9;A0A140EQJ5;Q10737;Q967C6;Q9U5P6;V5K5H8)	_NSSFVR(N1GlcNAc)	01Y41Y41M(31M)61M(31M)61M[(N(N(H(H(H)(H))(H))))]	1.66998e+07	Highmannose
(A0A126UAR9;A0A140EQJ5;Q10737;Q967C6;Q9U5P6;V5K5H8)	_NSSFVR(N1GlcNAc)	01Y41Y(31F41L)41M31M[(N(N(H(H))(F(H))))]	1.65974e+07	Corefucose-modified
(A0A126UAR9;A0A140EQJ5;Q10737;Q967C6;Q9U5P6;V5K5H8)	_NSSFVR(N1GlcNAc)	01Y41Y41M(31M)61M61M[(N(N(H(H(H))(H))))]	1.53882e+07	Highmannose
(V5K5H8)	_NITVIPDKCELFSGDK(N1GlcNAcC9Cam)_	01Y41Y41M(31M)61M(31M)61M[(N(N(H(H(H)(H))(H))))]	1.44341e+07	Highmannose
(A0A140EQJ5;Q10737;Q967C6)	_NLTFDGR(N1GlcNAc)_	01Y41Y41M(31M)61M61M[(N(N(H(H(H))(H))))]	1.33261e+07	Highmannose
(A0A126UAR9;A0A140EQJ5;Q10737;Q967C6;Q9U5P6;V5K5H8)	_NSSFVR(N1GlcNAc)_	01Y(61F41L)41Y(31F)41M31M[(N(F(H))(N(H(H))(F)))]	1.27228e+07	Corefucose-modified
(A0A140EQJ5;Q10737;Q967C6)	_NLTFDGR(N1GlcNAc)_	01Y41Y41M(31M21Y)61M[(N(N(H(H)(H(N)))))]	1.17635e+07	Corefucose-modified
(A0A126UAR9;A0A140EQJ5;Q10737;Q967C6;Q9U5P6;V5K5H8)	_NSSFVR(N1GlcNAc)	01Y(61F)41Y41M(31M)61M[(N(F)(N(H(H)(H))))]	1.11972e+07	Corefucose-modified
(A0A126UAR9;A0A140EQJ5;Q10737;Q967C6;Q9U5P6;V5K5H8)	_NSSFVR(N1GlcNAc)_	01Y(31F)(61F)41Y(31F41L)41M31M[(N(F)(N(H(H))(F(H)))(F))]	1.07206e+07	Corefucose-modified
(A0A126UAR9;A0A140EQJ5;Q10737;Q967C6;Q9U5P6;V5K5H8)	_NSSFVR(N1GlcNAc)_	01Y(61F41L)41Y41M(31M21Y)61M21Y[(N(F(H))(N(H(H(N))(H(N)))))] & 01Y(61F41L)41Y41M(31M21Y41V)61M[(N(F(H))(N(H(H)(H(N(N))))))]	1.04803e+07	Corefucose-modified
(Q9U5P5)	_VEEFNATALK(N5GlcNAc)_	01Y(61F)41Y41M(31M)61M61M[(N(F)(N(H(H(H))(H))))]	9.17099e+06	Corefucose-modified
(A0A126UAR9;A0A140EQJ5;Q10737;Q967C6;Q9U5P6;V5K5H8)	_NSSFVR(N1GlcNAc)	01Y41Y41M(31M21Y)61M[(N(N(H(H)(H(N)))))]	8.96088e+06	Corefucose-modified
(Q9U5P5)	_VEEFNATALK(N5GlcNAc)_	01Y(31F)(61F)41Y(31F41L)41M31M[(N(F)(N(H(H))(F(H)))(F))]	8.94591e+06	Corefucose-modified
(A0A140EQJ5;Q10737;Q967C6;Q9U5P6)	_ANWTVTVIHPK(N2GlcNAc)_	01Y41Y41M31M[(N(N(H(H))))]	8.76035e+06	Pauclmannose
(A0A140EQJ5;Q10737;Q967C6)	_NLTFDGR(N1GlcNAc)_	01Y(61F)41Y41M(31M21Y)61M21Y[(N(F)(N(H(H(N))(H(N)))))] & 01Y41Y41M(31M21Y(31F)41V)61M[(N(N(H(H)(H(N(N)(F))))))]	8.69769e+06	Corefucose-modified
(Q9U5P5)	_VEEFNATALK(N5GlcNAc)_	01Y41Y41M(31M)61M(31M)61M[(N(N(H(H(H)(H))(H))))]	8.64544e+06	Highmannose
(A0A140EQJ5;Q10737;Q967C6;Q9U5P6)	_ANWTVTVIHPK(N2GlcNAc)_	01Y(61F)41Y41M(31M21Y41L)61M21Y41L[(N(F)(N(H(H(N(H)))(H(N(H))))))]	8.38292e+06	Corefucose-modified
(V5K5H8)	_NITVIPDK(N1GlcNAc)_	01Y41Y41M(31M21M21M)61M(31M)61M[(N(N(H(H(H)(H))(H(H(H))))))]	8.02558e+06	Highmannose
(Q9U5P5)	_VEEFNATALK(N5GlcNAc)_	01Y41Y(31F41L)41M31M[(N(N(H(H))(F(H))))]	8.01405e+06	Corefucose-modified
(A0A126UAR9;A0A140EQJ5;Q10737;Q967C6;Q9U5P6;V5K5H8)	_NSSFVR(N1GlcNAc)_	01Y(61F)41Y41M(31M21Y)61M[(N(F)(N(H(H)(H(N)))))]	7.86262e+06	Corefucose-modified
(A0A126UAR9;A0A140EQJ5;Q10737;Q967C6;Q9U5P6;V5K5H8)	_NSSFVR(N1GlcNAc)_	01Y(61F)41Y41M(31M21Y(31F)41V)61M21Y41V[(N(F)(N(H(H(N(N)))(H(N(N)(F))))))]	7.85635e+06	Corefucose-modified
(A0A140EQK0)	_ILYNSSLEK(N4GlcNAc)_	_ILYNSSLEK(N4GlcNAc)_01Y41Y41M(31M)61M(31M)61M[(N(N(H(H(H)(H))(H))))]	7.54058e+06	Highmannose
(V5K5H8)	_NITVIPDK(N1GlcNAc)_	01Y41Y41M(31M)61M(31M)61M[(N(N(H(H(H)(H))(H))))]	7.48198e+06	Highmannose
(Q9U5P5)	_VEEFNATALK(N5GlcNAc)_	01Y(61F)41Y41M(31M21Y(31F)41V)61M[(N(F)(N(H(H)(H(N(N)(F))))))]	7.0327e+06	Corefucose-modified
(Q10737;Q9U5P6;V5K5H8)	_ALDRNSSFVR(N5GlcNAc)_	01Y(31F)41Y(31F41L)41M31M[(N(N(H(H))(F(H)))(F))]	7.01601e+06	Corefucose-modified
(Q9U5P5)	_VEEFNATALK(N5GlcNAc)_	01Y(61F)41Y41M(31M)61M[(N(F)(N(H(H)(H))))]	6.87749e+06	Corefucose-modified
(Q9U5P6)	_NISVIADQCELFSNNQK(N1GlcNAcC9Cam)_	01Y41Y41M(31M21M)61M(31M)61M[(N(N(H(H(H)(H))(H(H)))))]	6.87607e+06	Highmannose
(V5K5H8)	_NITVIPDKCELFSGDK(N1GlcNAcC9Cam)_	01Y41Y41M(31M21M21M)61M(31M21M)61M21M[(N(N(H(H(H(H))(H(H)))(H(H(H))))))]	6.81944e+06	Corefucose-modified
(Q9U5P6)	_NISVIADQCELFSNNQK(N1GlcNAcC9Cam)_	01Y(61F)41Y41M(31M21Y41L)61M21Y41L[(N(F)(N(H(H(N(H)))(H(N(H))))))]	6.73136e+06	Corefucose-modified
(V5K5H8)	_AFNATSLQITQTR(N3GlcNAc)_	01Y(31F)41Y(31F41L)41M31M[(N(N(H(H))(F(H)))(F))]	6.32899e+06	Corefucose-modified
(V5K5H8)	_AFNATSLQITQTR(N3GlcNAc)_	01Y(61F)41Y41M(31M21Y(31F)41V)61M[(N(F)(N(H(H)(H(N(N)(F))))))]	5.88622e+06	Corefucose-modified
(V5K5H8)	_NITVIPDK(N1GlcNAc)_	01Y41Y41M(31M21M)61M(31M)61M[(N(N(H(H(H)(H))(H(H)))))]	5.82494e+06	Highmannose
(A0A126UAR9;A0A140EQJ5;Q10737;Q967C6;Q9U5P6;V5K5H8)	_NSSFVR(N1GlcNAc)_	01Y(61F)41Y41M(31M21Y(61F41L)41V)61M[(N(F)(N(H(H)(H(N(F(H))(N))))))]	5.58633e+06	Corefucose-modified
(Q9U5P5)	_VEEFNATALK(N5GlcNAc)_	01Y41Y41M(31M)61M61M[(N(N(H(H(H))(H))))]	5.54775e+06	Highmannose
(A0A126UAR9;A0A140EQJ5;Q10737;Q967C6;Q9U5P6;V5K5H8)	_NSSFVR(N1GlcNAc)_	01Y41Y41M(31M)61M[(N(N(H(H)(H))))]	5.53506e+06	Pauclmannose
(A0A140EQJ5;Q10737;Q967C6;Q9U5P6)	_ANWTVTVIHPK(N2GlcNAc)_	01Y41Y41M(31M21Y41V)61M[(N(N(H(H)(H(N(N))))))]	5.4719e+06	Corefucose-modified
(Q9U5P5)	_VEEFNATALK(N5GlcNAc)_	01Y(61F)41Y41M(31M21Y(61F41L)41V)61M[(N(F)(N(H(H)(H(N(F(H))(N))))))] & 01Y(61F41L)41Y41M(31M21Y(31F)41V)61M[(N(F(H))(N(H(H)(H(N(N)(F))))))]	5.36456e+06	Corefucose-modified
(Q9U5P5)	_VEEFNATALK(N5GlcNAc)_	01Y(61F41L)41Y41M(31M21Y)61M21Y[(N(F(H))(N(H(H(N))(H(N)))))]	5.19999e+06	Corefucose-modified
(Q9U5P5)	_VEEFNATALK(N5GlcNAc)_	01Y(61F41L)41Y41M(31M21Y)61M21Y[(N(F(H))(N(H(H(N))(H(N)))))] & 01Y(61F41L)41Y41M(31M21Y41V)61M[(N(F(H))(N(H(H)(H(N(N))))))]	5.06586e+06	Corefucose-modified
(Q10737;Q9U5P6;V5K5H8)	_ALDRNSSFVR(N5GlcNAc)_	01Y(61F41L)41Y(31F)41M31M[(N(F(H))(N(H(H))(F)))]	4.57058e+06	Corefucose-modified
(A0A140EQJ5;Q10737;Q967C6)	_NLTFDGR(N1GlcNAc)_	01Y41Y41M(31M21M21M)61M(31M)61M[(N(N(H(H(H)(H))(H(H(H))))))]	4.52568e+06	Highmannose
(A0A140EQJ5;Q10737;Q967C6)	_NLTFDGR(N1GlcNAc)_	01Y(61F)41Y41M(31M21Y)61M21Y[(N(F)(N(H(H(N))(H(N)))))]	4.3716e+06	Corefucose-modified
(A0A140EQJ5;Q10737;Q967C6)	_NLTFDGR(N1GlcNAc)_	01Y41Y41M(31M21Y(31F)41V)61M[(N(N(H(H)(H(N(N)(F))))))]	4.26822e+06	Corefucose-modified
(A0A126UAR9;A0A140EQJ5;Q10737;Q967C6;Q9U5P6;V5K5H8)	_NSSFVR(N1GlcNAc)_	01Y(61F)41Y41M(31M21Y(31F)41V)61M[(N(F)(N(H(H)(H(N(N)(F))))))]	4.25903e+06	Corefucose-modified
(A0A140EQJ5;Q10737;Q967C6)	_NLTFDGR(N1GlcNAc)_	01Y41Y41M(31M21M)61M(31M)61M[(N(N(H(H(H)(H))(H(H)))))]	4.06878e+06	Highmannose
(Q10737;Q9U5P6;V5K5H8)	_ALDRNSSFVR(N5GlcNAc)_	01Y41Y(31F41L)41M31M[(N(N(H(H))(F(H))))]	4.0552e+06	Corefucose-modified
(A0A140EQJ4)	_GLYNMTYK(N4GlcNAc)_	01Y(61F)41Y41M(31M21Y(31F)41V)61M21Y[(N(F)(N(H(H(N))(H(N(N)(F))))))]	4.04666e+06	Corefucose-modified
(A0A126UAR9;A0A140EQJ5;Q10737;Q967C6;Q9U5P6;V5K5H8)	_NSSFVR(N1GlcNAc)_	01Y(61F)41Y41M(31M21Y41V)61M21Y[(N(F)(N(H(H(N))(H(N(N))))))]	3.81168e+06	Corefucose-modified
(V5K5H8)	_AFNATSLQITQTR(N3GlcNAc)_	01Y41Y41M(31M)61M61M[(N(N(H(H(H))(H))))]	3.79543e+06	Highmannose
(V5K5H8)	AFNATSLQITQTR(N3GlcNAc)_	01Y(61F)41Y41M(31M21Y)61M[(N(F)(N(H(H)(H(N)))))]	3.52881e+06	Corefucose-modified
(V5K5H8)	_AFNATSLQITQTR(N3GlcNAc)_	01Y(61F41L)41Y(31F)41M31M[(N(F(H))(N(H(H))(F)))]	3.47727e+06	Corefucose-modified
(A0A140EQJ5;Q10737;Q967C6;Q9U5P6)	_ANWTVTVIHPK(N2GlcNAc)_	01Y41Y41M(31M21M)61M(31M)61M[(N(N(H(H(H)(H))(H(H)))))]	3.30891e+06	Highmannose
(A0A126UAR9;A0A140EQJ5;Q10737;Q967C6;Q9U5P6;V5K5H8)	_NSSFVR(N1GlcNAc)_	01Y(61F)41Y41M(31M21Y(31F)41V)61M21Y[(N(F)(N(H(H(N))(H(N(N)(F))))))]	3.29832e+06	Corefucose-modified
(A0A140EQJ5;Q10737;Q967C6;Q9U5P6)	_ANWTVTVIHPK(N2GlcNAc)_	01Y41Y41M(31M21Y)61M[(N(N(H(H)(H(N)))))]	3.16548e+06	Corefucose-modified
(Q9U5P6)	_NISVIADQCELFSNNQK(N1GlcNAcC9Cam)_	01Y(61F41L)41Y41M(31M21Y)61M21Y[(N(F(H))(N(H(H(N))(H(N)))))] & 01Y(61F41L)41Y41M(31M21Y41V)61M[(N(F(H))(N(H(H)(H(N(N))))))]	3.07922e+06	Corefucose-modified
(Q9U5P5)	_VEEFNATALK(N5GlcNAc)_	01Y(61F)41Y41M(31M21Y)61M[(N(F)(N(H(H)(H(N)))))]	3.00931e+06	Corefucose-modified
(A0A126UAR9;A0A140EQJ5;Q10737;Q967C6;Q9U5P6;V5K5H8)	_NSSFVR(N1GlcNAc)_	01Y(61F)41Y41M(31M21Y)61M21Y[(N(F)(N(H(H(N))(H(N)))))]	2.92029e+06	Corefucose-modified
(Q10737)	_KLFDDEVMNK(N9GlcNAc)_	01Y41Y(31F)41M31M[(N(N(H(H))(F)))]	2.76253e+06	Corefucose-modified
(Q9U5P5)	_VEEFNATALK(N5GlcNAc)_	01Y(61F)41Y41M(31M21Y41L)61M21Y41L[(N(F)(N(H(H(N(H)))(H(N(H))))))]	2.75755e+06	Corefucose-modified
(A0A140EQJ5;Q10737;Q967C6)	_NLTFDGR(N1GlcNAc)_	01Y41Y(31F41L)41M31M[(N(N(H(H))(F(H))))]	2.53369e+06	Corefucose-modified
(V5K5H8)	_AFNATSLQITQTR(N3GlcNAc)_	01Y41Y41M(31M)61M(31M)61M[(N(N(H(H(H)(H))(H))))]	2.52457e+06	Highmannose
(Q9U5P6)	_NISVIADQCELFSNNQK(N1GlcNAcC9Cam)_	01Y41Y41M(31M)61M[(N(N(H(H)(H))))]	2.52069e+06	Pauclmannose
(A0A126UAR9;A0A140EQJ5;Q10737;Q967C6;Q9U5P6;V5K5H8)	_NSSFVR(N1GlcNAc)_	01Y(61F)41Y41M31M[(N(F)(N(H(H))))]	2.368e+06	Corefucose-modified
(Q9U5P6)	_AYMMSILEPMYNK(N12GlcNAc)_	01Y(31F)(61F)41Y(31F41L)41M31M[(N(F)(N(H(H))(F(H)))(F))]	2.36113e+06	Highmannose
(Q9U5P6)	_NISVIADQCELFSNNQK(N1GlcNAcC9Cam)_	01Y41Y41M(31M21M21M)61M(31M)61M[(N(N(H(H(H)(H))(H(H(H))))))]	2.22463e+06	Corefucose-modified
(A0A126UAR9;A0A140EQJ5;Q10737;Q967C6;Q9U5P6;V5K5H8)	_NSSFVR(N1GlcNAc)_	01Y41Y41M(31M21Y(31F)41V)61M[(N(N(H(H)(H(N(N)(F))))))]	2.21016e+06	Corefucose-modified
(A0A126UAR9;A0A140EQJ5;Q10737;Q967C6;Q9U5P6;V5K5H8)	_NSSFVR(N1GlcNAc)_	01Y(61F)41Y41M(31M21Y(61F41L)41V)61M21Y41V[(N(F)(N(H(H(N(N)))(H(N(F(H))(N))))))]	2.1324e+06	Corefucose-modified
(Q10737;Q9U5P6;V5K5H8)	_ALDRNSSFVR(N5GlcNAc)_	01Y41Y41M(31M)61M(31M)61M[(N(N(H(H(H)(H))(H))))]	2.00032e+06	Highmannose
(A0A140EQJ5;Q10737;Q967C6)	_NLTFDGR(N1GlcNAc)_	01Y(61F41L)41Y41M(31M21Y)61M21Y[(N(F(H))(N(H(H(N))(H(N)))))]	1.99206e+06	Corefucose-modified
(V5K5H8)	_AFNATSLQITQTR(N3GlcNAc)_	01Y(61F)41Y41M(31M21Y(61F41L)41V)61M[(N(F)(N(H(H)(H(N(F(H))(N))))))]	1.96374e+06	Corefucose-modified
(A0A140EQJ5;Q10737;Q967C6)	_NLTFDGR(N1GlcNAc)_	01Y41Y41M(31M)61M[(N(N(H(H)(H))))]	1.95419e+06	Highmannose
(V5K5H8)	_AFNATSLQITQTR(N3GlcNAc)_	01Y(61F)41Y(31F)41M31M[(N(F)(N(H(H))(F)))]	1.84111e+06	Corefucose-modified
(A0A140EQJ5;Q10737;Q967C6)	_NLTFDGR(N1GlcNAc)_	01Y(61F)41Y41M(31M21Y41L)61M21Y41L[(N(F)(N(H(H(N(H)))(H(N(H))))))]	1.81756e+06	Corefucose-modified
(V5K5H8)	_AFNATSLQITQTR(N3GlcNAc)_	01Y(61F)41Y41M(31M)61M61M[(N(F)(N(H(H(H))(H))))]	1.81513e+06	Corefucose-modified
(A0A140EQJ5;Q10737;Q967C6)	_NLTFDGR(N1GlcNAc)_	01Y41Y41M(31M21M21M)61M(31M21M)61M[(N(N(H(H(H)(H(H)))(H(H(H))))))]	1.8081e+06	Corefucose-modified
(V5K5H8)	_AFNATSLQITQTR(N3GlcNAc)_	01Y(61F)41Y(31F41L)41M31M[(N(F)(N(H(H))(F(H))))]	1.77899e+06	Corefucose-modified
(Q9U5P6)	_NISVIADQCELFSNNQK(N1GlcNAcC9Cam)_	01Y41Y41M(31M21Y)61M[(N(N(H(H)(H(N)))))]	1.73641e+06	Corefucose-modified
(Q9U5P5)	_VEEFNATALK(N5GlcNAc)_	01Y41Y41M(31M21Y(31F)41V)61M[(N(N(H(H)(H(N(N)(F))))))]	1.7297e+06	Corefucose-modified
(A0A126UAR9;A0A140EQJ5;Q10737;Q967C6;Q9U5P6;V5K5H8)	_NSSFVR(N1GlcNAc)_	01Y(61F)41Y41M(31M21Y(31F)41L)61M21Y41L[(N(F)(N(H(H(N(H)))(H(N(H)(F))))))]	1.70395e+06	Corefucose-modified
(A0A126UAR9;A0A140EQJ5;Q10737;Q967C6;Q9U5P6;V5K5H8)	_NSSFVR(N1GlcNAc)_	01Y(61F)41Y41M31M21Y[(N(F)(N(H(H(N)))))]	1.57169e+06	Highmannose
(Q9U5P5)	_AYMMSILEPMYNK(N12GlcNAc)_	01Y(61F41L)41Y(61F)41M(31M21Y41V)61M[(N(F(H))(N(F)(H(H)(H(N(N))))))]	1.553e+06	Pauclmannose
(A0A126UAR9;A0A140EQJ5;Q10737;Q967C6;Q9U5P6;V5K5H8)	_NSSFVR(N1GlcNAc)_	01Y(61F)41Y(61F)41M(31M21Y(31F41L)41V)61M21Y[(N(F)(N(F)(H(H(N))(H(N(N)(F(H)))))))]	1.52222e+06	Corefucose-modified
(Q10737;Q9U5P6;V5K5H8)	_ALDRNSSFVR(N5GlcNAc)_	01Y(61F)41Y41M31M[(N(F)(N(H(H))))]	1.46227e+06	Corefucose-modified
(A0A140EQJ5;Q10737;Q967C6;Q9U5P6)	_ANWTVTVIHPK(N2GlcNAc)_	01Y41Y41M(31M21M21M)61M(31M)61M[(N(N(H(H(H)(H))(H(H(H))))))]	1.46043e+06	Corefucose-modified
(Q9U5P5)	_VEEFNATALK(N5GlcNAc)_	01Y(61F)41Y41M31M[(N(F)(N(H(H))))]	1.45775e+06	Corefucose-modified
(Q9U5P5)	_AYMMSILEPMYNK(N12GlcNAc)_	01Y(61F)41Y41M(31M21Y(61F41L)41V)61M[(N(F)(N(H(H)(H(N(F(H))(N))))))]	1.43881e+06	Corefucose-modified
(Q10737;Q9U5P6;V5K5H8)	_ALDRNSSFVR(N5GlcNAc)_	01Y41Y41M(31M)61M61M[(N(N(H(H(H))(H))))]	1.37226e+06	Corefucose-modified
(Q9U5P5)	_VEEFNATALK(N5GlcNAc)_	01Y41Y41M(31M)61M[(N(N(H(H)(H))))]	1.35095e+06	Corefucose-modified
(A0A140EQJ5;Q10737;Q967C6;Q9U5P6)	_ANWTVTVIHPK(N2GlcNAc)_	01Y(61F)41Y41M(31M21Y)61M[(N(F)(N(H(H)(H(N)))))]	1.30554e+06	Corefucose-modified
(A0A140EQJ5;Q10737;Q967C6)	_NLTFDGR(N1GlcNAc)_	01Y41Y41M(31M21Y41V)61M[(N(N(H(H)(H(N(N))))))]	1.2823e+06	Highmannose
(A0A126UAR9;A0A140EQJ5;Q10737;Q967C6;Q9U5P6;V5K5H8)	_NSSFVR(N1GlcNAc)_	01Y(61F)41Y41M(31M21Y41L)61M21Y41L[(N(F)(N(H(H(N(H)))(H(N(H))))))]	1.274e+06	Pauclmannose
(A0A126UAR9;A0A140EQJ5;Q10737;Q967C6;Q9U5P6;V5K5H8)	_NSSFVR(N1GlcNAc)_	01Y(31F)(61F)41Y41M31M[(N(F)(N(H(H)))(F))]	1.26169e+06	Corefucose-modified
(Q9U5P5)	_AYMMSILEPMYNK(M3HydN12GlcNAc)_	01Y(31F)(61F)41Y(31F41L)41M31M[(N(F)(N(H(H))(F(H)))(F))]	1.21774e+06	Corefucose-modified
(A0A140EQJ5;Q10737;Q967C6)	_YKANWTVTVIHPK(N4GlcNAc)_	01Y41Y41M(31M)61M(31M)61M[(N(N(H(H(H)(H))(H))))]	1.18259e+06	Corefucose-modified
(V5K5H8)	_AFNATSLQITQTR(N3GlcNAc)_	01Y(61F41L)41Y41M(31M21Y(31F)41V)61M[(N(F(H))(N(H(H)(H(N(N)(F))))))]	1.16797e+06	Corefucose-modified
(V5K5H8)	_NITVIPDKCELFSGDK(N1GlcNAcC9Cam)_	01Y41Y41M(31M21M21M)61M(31M21M)61M[(N(N(H(H(H)(H(H)))(H(H(H))))))]	1.15916e+06	Corefucose-modified
(A0A126UAR9;A0A140EQJ5;Q10737;Q967C6;Q9U5P6;V5K5H8)	_NSSFVR(N1GlcNAc)_	01Y(61F)41Y41M(31M)61M61M[(N(F)(N(H(H(H))(H))))]	1.11032e+06	Corefucose-modified
(V5K5H8)	_AFNATSLQITQTR(N3GlcNAc)_	01Y(61F41L)41Y(61F)41M(31M21Y41V)61M[(N(F(H))(N(F)(H(H)(H(N(N))))))]	1.06812e+06	Corefucose-modified
(A0A140EQJ5;Q10737;Q967C6)	_NLTFDGR(N1GlcNAc)_	01Y(31F)41Y(31F41L)41M31M[(N(N(H(H))(F(H)))(F))]	1.04076e+06	Corefucose-modified
(V5K5H8)	_NITVIPDKCELFSGDK(N1GlcNAcC9Cam)_	01Y41Y41M(31M)61M61M[(N(N(H(H(H))(H))))]	990989	Highmannose
(V5K5H8)	_AFNATSLQITQTR(N3GlcNAc)_	01Y41Y41M(31M)61M[(N(N(H(H)(H))))]	975550	Pauclmannose
(Q9U5P6)	_NISVIADQCELFSNNQK(N1GlcNAcC9Cam)_	01Y41Y41M31M[(N(N(H(H))))]	946995	Corefucose-modified
(A0A126UAR9;A0A140EQJ5;Q10737;Q967C6;Q9U5P6;V5K5H8)	_NSSFVR(N1GlcNAc)_	01Y41Y41M31M[(N(N(H(H))))]	893042	Corefucose-modified
(Q9U5P5)	_AYMMSILEPMYNK(M10HydN12GlcNAc)_	01Y(31F)(61F)41Y(31F41L)41M31M[(N(F)(N(H(H))(F(H)))(F))]	844685	Corefucose-modified
(Q9U5P5)	_AYMMSILEPMYNK(N12GlcNAc)_	01Y(31F)41Y(31F41L)41M31M[(N(N(H(H))(F(H)))(F))]	839510	Corefucose-modified
(Q9U5P5)	_AYMMSILEPMYNK(N12GlcNAc)_	01Y(61F41L)41Y41M(31M21Y(31F)41V)61M[(N(F(H))(N(H(H)(H(N(N)(F))))))]	802904	Corefucose-modified
(Q9U5P5)	_AYMMSILEPMYNK(N12GlcNAc)_	01Y(61F)41Y(31F41L)41M31M[(N(F)(N(H(H))(F(H))))]	781830	Corefucose-modified
(Q9U5P5)	_AYMMSILEPMYNK(N12GlcNAc)_	01Y(61F)41Y41M(31M21Y(61F41L)41V)61M21Y(31F)41V[(N(F)(N(H(H(N(N)(F)))(H(N(F(H))(N))))))]	720512	Corefucose-modified
(A0A140EQJ5;Q10737;Q967C6;Q9U5P6)	_ANWTVTVIHPK(N2GlcNAc)_	01Y(61F41L)41Y41M(31M21Y)61M21Y[(N(F(H))(N(H(H(N))(H(N)))))]	535622	Corefucose-modified
(Q9U5P5)	_AYMMSILEPMYNK(M4HydN12GlcNAc)_	01Y(31F)(61F)41Y(31F41L)41M31M[(N(F)(N(H(H))(F(H)))(F))]	515765	Corefucose-modified
(Q9U5P5)	_AYMMSILEPMYNK(M10HydN12GlcNAc)_	01Y(61F41L)41Y(61F)41M(31M21Y41V)61M[(N(F(H))(N(F)(H(H)(H(N(N))))))]	512006	Highmannose
(Q10737)	_TYLPGYVDFPPEKNLTFDGR(N14GlcNAc)_	01Y41Y41M(31M)61M(31M)61M[(N(N(H(H(H)(H))(H))))]	497846	Pauclmannose
(Q9U5P5)	_AYMMSILEPMYNK(N12GlcNAc)_	01Y(61F)41Y41M(31M)61M61M[(N(F)(N(H(H(H))(H))))]	473688	Corefucose-modified
(Q9U5P5)	_VEEFNATALK(N5GlcNAc)_	01Y41Y41M31M[(N(N(H(H))))]	471009	Corefucose-modified
(A0A140EQJ5;Q967C6)	_TYLPGYVNFPPEKNLTFDGR(N14GlcNAc)_	01Y41Y41M(31M)61M(31M)61M[(N(N(H(H(H)(H))(H))))]	448736	Corefucose-modified
(Q9U5P5)	_AYMMSILEPMYNK(N12GlcNAc)_	01Y(31F)(61F)41Y41M(31M)61M[(N(F)(N(H(H)(H)))(F))]	360728	Corefucose-modified
(Q9U5P5)	_AYMMSILEPMYNK(M4HydN12GlcNAc)_	01Y(61F)41Y(31F41L)41M31M[(N(F)(N(H(H))(F(H))))]	322100	Corefucose-modified
(A0A140EQK0)	_LPDALEPVWYNGTLK(N11GlcNAc)_	_LPDALEPVWYNGTLK(N11GlcNAc)_01Y41Y41M(31M21M)61M(31M)61M[(N(N(H(H(H)(H))(H(H)))))]	298323	Corefucose-modified
(Q10737;Q9U5P6;V5K5H8)	_ALDRNSSFVR(N5GlcNAc)_	01Y41Y41M31M[(N(N(H(H))))]	270569	Corefucose-modified
(Q9U5P5)	_AYMMSILEPMYNK(N12GlcNAc)_	01Y(61F)41Y(31F)41M31M[(N(F)(N(H(H))(F)))]	247979	Corefucose-modified
(Q9U5P5)	_AYMMSILEPMYNK(N12GlcNAc)_	01Y(31F)(61F)41Y41M31M[(N(F)(N(H(H)))(F))]	229319	Corefucose-modified
(Q9U5P5)	_AYMMSILEPMYNK(N12GlcNAc)_	01Y41Y(31F41L)41M31M[(N(N(H(H))(F(H))))]	205751	Highmannose
(Q9U5P5)	_AYMMSILEPMYNK(N12GlcNAc)_	01Y(61F)41Y41M31M[(N(F)(N(H(H))))]	190338	Pauclmannose
aY: N-acetylglucosamine; M: Mannose; F: Fucose; L: Galactose; V: N-acetylgalactosamine
